# Supplementary material for: ﻿Taxonomic review of Amemboa Esaki, 1925 from China, with description of a new species (Hemiptera, Heteroptera, Gerridae)
Source: Zookeys. 2024 Aug 15;1210:1–28. doi: 10.3897/zookeys.1210.125611 (PMC11342382; doi:10.3897/zookeys.1210.125611)
Supplement: XML Treatment for Amemboa brevifasciata [file zookeys.1210.125611-treatment2.xml]

<!DOCTYPE tp:taxon-treatment
  PUBLIC "-//TaxonX//DTD Taxonomic Treatment Publishing DTD v0 20100105//EN" "tax-treatment-NSO.dtd">
<tp:taxon-treatment xmlns:tp="http://www.plazi.org/taxpub"><tp:treatment-meta><kwd-group><label>Taxon classification</label><kwd>
              <named-content content-type="kingdom">Animalia</named-content>
            </kwd><kwd>
              <named-content content-type="order">Hemiptera</named-content>
            </kwd><kwd>
              <named-content content-type="family">Gerridae</named-content>
            </kwd></kwd-group><mixed-citation publication-type="journal"><person-group><name><surname>Leng</surname><given-names>Zhaoqi</given-names></name><name><surname>Zhang</surname><given-names>Beichen</given-names></name><name><surname>Jin</surname><given-names>Zezhong</given-names></name><name><surname>Ye</surname><given-names>Zhen</given-names></name></person-group><article-title>﻿Taxonomic review of <italic><tp:taxon-name><tp:taxon-name-part taxon-name-part-type="genus" reg="Amemboa">Amemboa</tp:taxon-name-part></tp:taxon-name></italic> Esaki, 1925 from China, with description of a new species (<tp:taxon-name><tp:taxon-name-part taxon-name-part-type="order">Hemiptera</tp:taxon-name-part></tp:taxon-name>, <tp:taxon-name><tp:taxon-name-part taxon-name-part-type="suborder">Heteroptera</tp:taxon-name-part></tp:taxon-name>, <tp:taxon-name><tp:taxon-name-part taxon-name-part-type="family">Gerridae</tp:taxon-name-part></tp:taxon-name>)</article-title><source>Zookeys</source><day>15</day><month>08</month><year>2024</year><volume>1210</volume><fpage>1</fpage><lpage>28</lpage><pub-id pub-id-type="doi">10.3897/zookeys.1210.125611</pub-id></mixed-citation></tp:treatment-meta><tp:nomenclature><label>﻿</label><tp:taxon-name>
            <object-id xmlns:xlink="http://www.w3.org/1999/xlink" content-type="arpha" xlink:type="simple">CB065B7A-B0CA-5116-92D2-FB357057A52F</object-id>
            <tp:taxon-name-part taxon-name-part-type="genus" reg="Amemboa">Amemboa</tp:taxon-name-part>
            <tp:taxon-name-part taxon-name-part-type="species" reg="brevifasciata">brevifasciata</tp:taxon-name-part>
          </tp:taxon-name><tp:taxon-authority>Miyamoto, 1967</tp:taxon-authority><xref ref-type="fig" rid="F2">Figs 2C</xref><xref ref-type="fig" rid="F3">, 3B</xref><xref ref-type="fig" rid="F6">, 6B</xref><xref ref-type="fig" rid="F7">, 7B</xref><xref ref-type="fig" rid="F8">, 8B</xref><xref ref-type="fig" rid="F9">, 9B</xref><xref ref-type="fig" rid="F10">, 10B</xref><xref ref-type="fig" rid="F11">, 11B</xref><xref ref-type="fig" rid="F12">, 12C</xref><xref ref-type="fig" rid="F18">, 18</xref></tp:nomenclature><tp:treatment-sec sec-type="material" id="SECID0ENIBG"><title>Material examined.</title><p>1 ♂, 2 ♀♀ (apterous), China, Guangxi Province, Lai-bin City, Jin-xiu County; <named-content xmlns:xlink="http://www.w3.org/1999/xlink" content-type="dwc:verbatimCoordinates" xlink:type="simple"><named-content content-type="geo-json" specific-use="{&#34;type&#34;:&#34;Point&#34;,&#34;coordinates&#34;:[110.080306,24.144500]}" id="NCID0EWIBG" xlink:type="simple">24°8'40.2"N, 110°4'49.1"E</named-content></named-content>; 565 m a.s.l.; 25 Jul. 2019; Zhen Ye leg. (<abbrev xmlns:xlink="http://www.w3.org/1999/xlink" xlink:title="Institute of Entomology, College of Life Sciences, Nankai University" id="ABBRID0E2IBG" xlink:type="simple">NKUM</abbrev>) • 2 ♂♂ (apterous), China, Guangxi Province, Fang-cheng-gang City, Shang-si County, Shi-wan-da-shan; <named-content xmlns:xlink="http://www.w3.org/1999/xlink" content-type="dwc:verbatimCoordinates" xlink:type="simple"><named-content content-type="geo-json" specific-use="{&#34;type&#34;:&#34;Point&#34;,&#34;coordinates&#34;:[107.906111,21.901111]}" id="NCID0ECJBG" xlink:type="simple">21°54'4.0"N, 107°54'22.0"E</named-content></named-content>; 300 m a.s.l.; 13 Jul. 2019; Zhen Ye leg. (<abbrev xmlns:xlink="http://www.w3.org/1999/xlink" xlink:title="Institute of Entomology, College of Life Sciences, Nankai University" id="ABBRID0EHJBG" xlink:type="simple">NKUM</abbrev>).</p></tp:treatment-sec><tp:treatment-sec sec-type="diagnosis" id="SECID0ELJBG"><title>Diagnosis.</title><p>Color pattern as shown in Figs <xref ref-type="fig" rid="F2">2C</xref>, <xref ref-type="fig" rid="F3">3B</xref>, <xref ref-type="fig" rid="F12">12C</xref>. Males: profemur moderately incrassate; ventral side of the profemur with two tufts of dark setae on apical 1/2 (Fig. <xref ref-type="fig" rid="F6">6B</xref>); protibia slightly curved and with an indistinct tumescence on basal 1/3 (Fig. <xref ref-type="fig" rid="F6">6B</xref>); abdominal segment VIII relatively short (Fig. <xref ref-type="fig" rid="F7">7B</xref>); pygophore posteriorly with a digitate median process in ventral view, without other special modifications (Figs <xref ref-type="fig" rid="F8">8B</xref>, <xref ref-type="fig" rid="F9">9B</xref>); median process of pygophore relatively broad in lateral view (Figs <xref ref-type="fig" rid="F10">10B</xref>, <xref ref-type="fig" rid="F11">11B</xref>); lateral arm of proctiger moderately curve and slender in ventral view (Fig. <xref ref-type="fig" rid="F8">8B</xref>), with a weakly developed subapical process in lateral view (Fig. <xref ref-type="fig" rid="F10">10B</xref>).</p><fig id="F11" position="float" orientation="portrait"><object-id xmlns:xlink="http://www.w3.org/1999/xlink" content-type="doi" xlink:type="simple">10.3897/zookeys.1210.125611.figure11</object-id><object-id xmlns:xlink="http://www.w3.org/1999/xlink" content-type="arpha" xlink:type="simple">2ED892B6-FE64-5118-ACA6-BB301A11391E</object-id><label>Figure 11.</label><caption><p>Pygophore of <italic><tp:taxon-name><tp:taxon-name-part taxon-name-part-type="genus" reg="Amemboa">Amemboa</tp:taxon-name-part></tp:taxon-name></italic> spp. in lateral view <bold>A</bold><italic><tp:taxon-name><tp:taxon-name-part taxon-name-part-type="genus" reg="Amemboa">A.</tp:taxon-name-part><tp:taxon-name-part taxon-name-part-type="species" reg="hainanica">hainanica</tp:taxon-name-part></tp:taxon-name></italic> sp. nov. <bold>B</bold><italic><tp:taxon-name><tp:taxon-name-part taxon-name-part-type="genus" reg="Amemboa">A.</tp:taxon-name-part><tp:taxon-name-part taxon-name-part-type="species" reg="brevifasciata">brevifasciata</tp:taxon-name-part></tp:taxon-name></italic> Miyamoto, 1967 <bold>C</bold><italic><tp:taxon-name><tp:taxon-name-part taxon-name-part-type="genus" reg="Amemboa">A.</tp:taxon-name-part><tp:taxon-name-part taxon-name-part-type="species" reg="burmensis">burmensis</tp:taxon-name-part></tp:taxon-name></italic> J. Polhemus &amp; Andersen, 1984 <bold>D</bold><italic><tp:taxon-name><tp:taxon-name-part taxon-name-part-type="genus" reg="Amemboa">A.</tp:taxon-name-part><tp:taxon-name-part taxon-name-part-type="species" reg="cristata">cristata</tp:taxon-name-part></tp:taxon-name></italic> Polhemus &amp; Andersen, 1984 <bold>E</bold><italic><tp:taxon-name><tp:taxon-name-part taxon-name-part-type="genus" reg="Amemboa">A.</tp:taxon-name-part><tp:taxon-name-part taxon-name-part-type="species" reg="esakii">esakii</tp:taxon-name-part></tp:taxon-name></italic> J. Polhemus &amp; Andersen, 1984 <bold>F</bold><italic><tp:taxon-name><tp:taxon-name-part taxon-name-part-type="genus" reg="Amemboa">A.</tp:taxon-name-part><tp:taxon-name-part taxon-name-part-type="species" reg="fumi">fumi</tp:taxon-name-part></tp:taxon-name></italic> Esaki, 1925 <bold>G, H</bold><italic><tp:taxon-name><tp:taxon-name-part taxon-name-part-type="genus" reg="Amemboa">A.</tp:taxon-name-part><tp:taxon-name-part taxon-name-part-type="species" reg="riparia">riparia</tp:taxon-name-part></tp:taxon-name></italic> J. Polhemus &amp; Andersen, 1984 <bold>I</bold><italic><tp:taxon-name><tp:taxon-name-part taxon-name-part-type="genus" reg="Amemboa">A.</tp:taxon-name-part><tp:taxon-name-part taxon-name-part-type="species" reg="speciosa">speciosa</tp:taxon-name-part></tp:taxon-name></italic> J. Polhemus &amp; Andersen, 1984. Abbreviation: mp = median process. Scale bar: 0.2 <abbrev xmlns:xlink="http://www.w3.org/1999/xlink" xlink:title="millimeters" id="ABBRID0EYOBG" xlink:type="simple">mm</abbrev>.</p></caption><graphic xmlns:xlink="http://www.w3.org/1999/xlink" xlink:href="zookeys-1210-001_article-125611__-g011.jpg" position="float" orientation="portrait" xlink:type="simple" id="oo_1114366.jpg"><uri content-type="original_file" xlink:type="simple">https://binary.pensoft.net/fig/1114366</uri></graphic></fig><fig id="F12" position="float" orientation="portrait"><object-id xmlns:xlink="http://www.w3.org/1999/xlink" content-type="doi" xlink:type="simple">10.3897/zookeys.1210.125611.figure12</object-id><object-id xmlns:xlink="http://www.w3.org/1999/xlink" content-type="arpha" xlink:type="simple">192178E0-2235-5117-8CBC-99A791193745</object-id><label>Figure 12.</label><caption><p>Photographs of bodies of <italic><tp:taxon-name><tp:taxon-name-part taxon-name-part-type="genus" reg="Amemboa">Amemboa</tp:taxon-name-part></tp:taxon-name></italic> spp., females in dorsal view, apterous form if not stated otherwise <bold>A, B</bold><italic><tp:taxon-name><tp:taxon-name-part taxon-name-part-type="genus" reg="Amemboa">A.</tp:taxon-name-part><tp:taxon-name-part taxon-name-part-type="species" reg="hainanica">hainanica</tp:taxon-name-part></tp:taxon-name></italic> sp. nov. <bold>C</bold><italic><tp:taxon-name><tp:taxon-name-part taxon-name-part-type="genus" reg="Amemboa">A.</tp:taxon-name-part><tp:taxon-name-part taxon-name-part-type="species" reg="brevifasciata">brevifasciata</tp:taxon-name-part></tp:taxon-name></italic> Miyamoto, 1967 <bold>D</bold><italic><tp:taxon-name><tp:taxon-name-part taxon-name-part-type="genus" reg="Amemboa">A.</tp:taxon-name-part><tp:taxon-name-part taxon-name-part-type="species" reg="burmensis">burmensis</tp:taxon-name-part></tp:taxon-name></italic> J. Polhemus &amp; Andersen, 1984 <bold>E</bold><italic><tp:taxon-name><tp:taxon-name-part taxon-name-part-type="genus" reg="Amemboa">A.</tp:taxon-name-part><tp:taxon-name-part taxon-name-part-type="species" reg="cristata">cristata</tp:taxon-name-part></tp:taxon-name></italic> Polhemus &amp; Andersen, 1984 <bold>F</bold><italic><tp:taxon-name><tp:taxon-name-part taxon-name-part-type="genus" reg="Amemboa">A.</tp:taxon-name-part><tp:taxon-name-part taxon-name-part-type="species" reg="esakii">esakii</tp:taxon-name-part></tp:taxon-name></italic> J. Polhemus &amp; Andersen, 1984 <bold>G</bold><italic><tp:taxon-name><tp:taxon-name-part taxon-name-part-type="genus" reg="Amemboa">A.</tp:taxon-name-part><tp:taxon-name-part taxon-name-part-type="species" reg="fumi">fumi</tp:taxon-name-part></tp:taxon-name></italic> Esaki, 1925 <bold>H, I</bold><italic><tp:taxon-name><tp:taxon-name-part taxon-name-part-type="genus" reg="Amemboa">A.</tp:taxon-name-part><tp:taxon-name-part taxon-name-part-type="species" reg="riparia">riparia</tp:taxon-name-part></tp:taxon-name></italic> J. Polhemus &amp; Andersen, 1984, macropterous form (<bold>H</bold>) and apterous form (<bold>I</bold>) <bold>J</bold><italic><tp:taxon-name><tp:taxon-name-part taxon-name-part-type="genus" reg="Amemboa">A.</tp:taxon-name-part><tp:taxon-name-part taxon-name-part-type="species" reg="speciosa">speciosa</tp:taxon-name-part></tp:taxon-name></italic> J. Polhemus &amp; Andersen, 1984. Scale bar: 1 <abbrev xmlns:xlink="http://www.w3.org/1999/xlink" xlink:title="millimeters" id="ABBRID0E3SBG" xlink:type="simple">mm</abbrev>.</p></caption><graphic xmlns:xlink="http://www.w3.org/1999/xlink" xlink:href="zookeys-1210-001_article-125611__-g012.jpg" position="float" orientation="portrait" xlink:type="simple" id="oo_1114367.jpg"><uri content-type="original_file" xlink:type="simple">https://binary.pensoft.net/fig/1114367</uri></graphic></fig></tp:treatment-sec><tp:treatment-sec sec-type="comparisons" id="SECID0EFTBG"><title>Comparative notes.</title><p><italic><tp:taxon-name><tp:taxon-name-part taxon-name-part-type="genus" reg="Amemboa">A.</tp:taxon-name-part><tp:taxon-name-part taxon-name-part-type="species" reg="brevifasciata">brevifasciata</tp:taxon-name-part></tp:taxon-name></italic> Miyamoto, 1967 is most similar to <italic><tp:taxon-name><tp:taxon-name-part taxon-name-part-type="genus" reg="Amemboa">A.</tp:taxon-name-part><tp:taxon-name-part taxon-name-part-type="species" reg="fumi">fumi</tp:taxon-name-part></tp:taxon-name></italic> Esaki, 1925, see comparative notes in <xref ref-type="bibr" rid="B5">Polhemus and Andersen (1984)</xref>.</p></tp:treatment-sec><tp:treatment-sec sec-type="distribution" id="SECID0EFUBG"><title>Distribution.</title><p>China: Hainan (<xref ref-type="bibr" rid="B12">Zettel et al. 2007</xref>), Guangxi (Fig. <xref ref-type="fig" rid="F18">18</xref>). Thailand; Vietnam; Peninsular Malaysia; Singapore; Indonesia: Sumatra (<xref ref-type="bibr" rid="B5">Polhemus and Andersen 1984</xref>).</p></tp:treatment-sec><tp:treatment-sec sec-type="remarks" id="SECID0EXUBG"><title>Remarks.</title><p>This species was previously recorded in Hainan (<xref ref-type="bibr" rid="B12">Zettel et al. 2007</xref>), but we have not found it in this</p></tp:treatment-sec><tp:treatment-sec sec-type="distribution" id="SECID0EBVBG"><title>distribution.</title><sec sec-type="﻿New record for China" id="SECID0EFVBG"><title>﻿New record for China</title></sec></tp:treatment-sec><tp:treatment-sec><!--Section generated to contain objects referenced in tp:taxon-treatment.--><fig id="F2" position="float" orientation="portrait"><object-id xmlns:xlink="http://www.w3.org/1999/xlink" content-type="doi" xlink:type="simple">10.3897/zookeys.1210.125611.figure2</object-id><object-id xmlns:xlink="http://www.w3.org/1999/xlink" content-type="arpha" xlink:type="simple">277EE99D-A154-57F5-8A67-14F27D9F1DB2</object-id><label>Figure 2.</label><caption><p>Photographs of bodies of <italic><tp:taxon-name><tp:taxon-name-part taxon-name-part-type="genus" reg="Amemboa">Amemboa</tp:taxon-name-part></tp:taxon-name></italic> spp., apterous males in dorsal view <bold>A, B</bold><italic><tp:taxon-name><tp:taxon-name-part taxon-name-part-type="genus" reg="Amemboa">A.</tp:taxon-name-part><tp:taxon-name-part taxon-name-part-type="species" reg="hainanica">hainanica</tp:taxon-name-part></tp:taxon-name></italic> sp. nov <bold>C</bold><italic><tp:taxon-name><tp:taxon-name-part taxon-name-part-type="genus" reg="Amemboa">A.</tp:taxon-name-part><tp:taxon-name-part taxon-name-part-type="species" reg="brevifasciata">brevifasciata</tp:taxon-name-part></tp:taxon-name></italic> Miyamoto, 1967 <bold>D</bold><italic><tp:taxon-name><tp:taxon-name-part taxon-name-part-type="genus" reg="Amemboa">A.</tp:taxon-name-part><tp:taxon-name-part taxon-name-part-type="species" reg="burmensis">burmensis</tp:taxon-name-part></tp:taxon-name></italic> J. Polhemus &amp; Andersen, 1984 <bold>E</bold><italic><tp:taxon-name><tp:taxon-name-part taxon-name-part-type="genus" reg="Amemboa">A.</tp:taxon-name-part><tp:taxon-name-part taxon-name-part-type="species" reg="cristata">cristata</tp:taxon-name-part></tp:taxon-name></italic> Polhemus &amp; Andersen, 1984 <bold>F</bold><italic><tp:taxon-name><tp:taxon-name-part taxon-name-part-type="genus" reg="Amemboa">A.</tp:taxon-name-part><tp:taxon-name-part taxon-name-part-type="species" reg="esakii">esakii</tp:taxon-name-part></tp:taxon-name></italic> J. Polhemus &amp; Andersen, 1984 <bold>G</bold><italic><tp:taxon-name><tp:taxon-name-part taxon-name-part-type="genus" reg="Amemboa">A.</tp:taxon-name-part><tp:taxon-name-part taxon-name-part-type="species" reg="fumi">fumi</tp:taxon-name-part></tp:taxon-name></italic> Esaki, 1925 <bold>H, I</bold><italic><tp:taxon-name><tp:taxon-name-part taxon-name-part-type="genus" reg="Amemboa">A.</tp:taxon-name-part><tp:taxon-name-part taxon-name-part-type="species" reg="riparia">riparia</tp:taxon-name-part></tp:taxon-name></italic> J. Polhemus &amp; Andersen, 1984 <bold>J</bold><italic><tp:taxon-name><tp:taxon-name-part taxon-name-part-type="genus" reg="Amemboa">A.</tp:taxon-name-part><tp:taxon-name-part taxon-name-part-type="species" reg="speciosa">speciosa</tp:taxon-name-part></tp:taxon-name></italic> J. Polhemus &amp; Andersen, 1984. Scale bar: 1 <abbrev xmlns:xlink="http://www.w3.org/1999/xlink" xlink:title="millimeters" id="ABBRID0EEOAE" xlink:type="simple">mm</abbrev>.</p></caption><graphic xmlns:xlink="http://www.w3.org/1999/xlink" xlink:href="zookeys-1210-001_article-125611__-g002.jpg" position="float" orientation="portrait" xlink:type="simple" id="oo_1114357.jpg"><uri content-type="original_file" xlink:type="simple">https://binary.pensoft.net/fig/1114357</uri></graphic></fig><fig id="F3" position="float" orientation="portrait"><object-id xmlns:xlink="http://www.w3.org/1999/xlink" content-type="doi" xlink:type="simple">10.3897/zookeys.1210.125611.figure3</object-id><object-id xmlns:xlink="http://www.w3.org/1999/xlink" content-type="arpha" xlink:type="simple">C776AD58-46D2-5057-A66E-5D0E5FFD5BD6</object-id><label>Figure 3.</label><caption><p>Photographs of bodies of <italic><tp:taxon-name><tp:taxon-name-part taxon-name-part-type="genus" reg="Amemboa">Amemboa</tp:taxon-name-part></tp:taxon-name></italic> spp., apterous males in ventral view <bold>A</bold><italic><tp:taxon-name><tp:taxon-name-part taxon-name-part-type="genus" reg="Amemboa">A.</tp:taxon-name-part><tp:taxon-name-part taxon-name-part-type="species" reg="hainanica">hainanica</tp:taxon-name-part></tp:taxon-name></italic> sp. nov. <bold>B</bold><italic><tp:taxon-name><tp:taxon-name-part taxon-name-part-type="genus" reg="Amemboa">A.</tp:taxon-name-part><tp:taxon-name-part taxon-name-part-type="species" reg="brevifasciata">brevifasciata</tp:taxon-name-part></tp:taxon-name></italic> Miyamoto, 1967 <bold>C</bold><italic><tp:taxon-name><tp:taxon-name-part taxon-name-part-type="genus" reg="Amemboa">A.</tp:taxon-name-part><tp:taxon-name-part taxon-name-part-type="species" reg="burmensis">burmensis</tp:taxon-name-part></tp:taxon-name></italic> J. Polhemus &amp; Andersen, 1984 <bold>D</bold><italic><tp:taxon-name><tp:taxon-name-part taxon-name-part-type="genus" reg="Amemboa">A.</tp:taxon-name-part><tp:taxon-name-part taxon-name-part-type="species" reg="cristata">cristata</tp:taxon-name-part></tp:taxon-name></italic> Polhemus &amp; Andersen, 1984 <bold>E</bold><italic><tp:taxon-name><tp:taxon-name-part taxon-name-part-type="genus" reg="Amemboa">A.</tp:taxon-name-part><tp:taxon-name-part taxon-name-part-type="species" reg="esakii">esakii</tp:taxon-name-part></tp:taxon-name></italic> J. Polhemus &amp; Andersen, 1984 <bold>F</bold><italic><tp:taxon-name><tp:taxon-name-part taxon-name-part-type="genus" reg="Amemboa">A.</tp:taxon-name-part><tp:taxon-name-part taxon-name-part-type="species" reg="fumi">fumi</tp:taxon-name-part></tp:taxon-name></italic> Esaki, 1925 <bold>G, H</bold><italic><tp:taxon-name><tp:taxon-name-part taxon-name-part-type="genus" reg="Amemboa">A.</tp:taxon-name-part><tp:taxon-name-part taxon-name-part-type="species" reg="riparia">riparia</tp:taxon-name-part></tp:taxon-name></italic> J. Polhemus &amp; Andersen, 1984 <bold>I</bold><italic><tp:taxon-name><tp:taxon-name-part taxon-name-part-type="genus" reg="Amemboa">A.</tp:taxon-name-part><tp:taxon-name-part taxon-name-part-type="species" reg="speciosa">speciosa</tp:taxon-name-part></tp:taxon-name></italic> J. Polhemus &amp; Andersen, 1984. Scale bar: 1 <abbrev xmlns:xlink="http://www.w3.org/1999/xlink" xlink:title="millimeters" id="ABBRID0EESAE" xlink:type="simple">mm</abbrev>.</p></caption><graphic xmlns:xlink="http://www.w3.org/1999/xlink" xlink:href="zookeys-1210-001_article-125611__-g003.jpg" position="float" orientation="portrait" xlink:type="simple" id="oo_1114358.jpg"><uri content-type="original_file" xlink:type="simple">https://binary.pensoft.net/fig/1114358</uri></graphic></fig><fig id="F6" position="float" orientation="portrait"><object-id xmlns:xlink="http://www.w3.org/1999/xlink" content-type="doi" xlink:type="simple">10.3897/zookeys.1210.125611.figure6</object-id><object-id xmlns:xlink="http://www.w3.org/1999/xlink" content-type="arpha" xlink:type="simple">DD9DE4B9-552C-59A7-849A-DDF78EF94B0D</object-id><label>Figure 6.</label><caption><p>Left forelegs of <italic><tp:taxon-name><tp:taxon-name-part taxon-name-part-type="genus" reg="Amemboa">Amemboa</tp:taxon-name-part></tp:taxon-name></italic> spp. in dorsal view (males) <bold>A</bold><italic><tp:taxon-name><tp:taxon-name-part taxon-name-part-type="genus" reg="Amemboa">A.</tp:taxon-name-part><tp:taxon-name-part taxon-name-part-type="species" reg="hainanica">hainanica</tp:taxon-name-part></tp:taxon-name></italic> sp. nov. <bold>B</bold><italic><tp:taxon-name><tp:taxon-name-part taxon-name-part-type="genus" reg="Amemboa">A.</tp:taxon-name-part><tp:taxon-name-part taxon-name-part-type="species" reg="brevifasciata">brevifasciata</tp:taxon-name-part></tp:taxon-name></italic> Miyamoto, 1967 <bold>C, D</bold><italic><tp:taxon-name><tp:taxon-name-part taxon-name-part-type="genus" reg="Amemboa">A.</tp:taxon-name-part><tp:taxon-name-part taxon-name-part-type="species" reg="burmensis">burmensis</tp:taxon-name-part></tp:taxon-name></italic> J. Polhemus &amp; Andersen, 1984 <bold>E</bold><italic><tp:taxon-name><tp:taxon-name-part taxon-name-part-type="genus" reg="Amemboa">A.</tp:taxon-name-part><tp:taxon-name-part taxon-name-part-type="species" reg="cristata">cristata</tp:taxon-name-part></tp:taxon-name></italic> Polhemus &amp; Andersen, 1984 <bold>F</bold><italic><tp:taxon-name><tp:taxon-name-part taxon-name-part-type="genus" reg="Amemboa">A.</tp:taxon-name-part><tp:taxon-name-part taxon-name-part-type="species" reg="esakii">esakii</tp:taxon-name-part></tp:taxon-name></italic> J. Polhemus &amp; Andersen, 1984 <bold>G</bold><italic><tp:taxon-name><tp:taxon-name-part taxon-name-part-type="genus" reg="Amemboa">A.</tp:taxon-name-part><tp:taxon-name-part taxon-name-part-type="species" reg="fumi">fumi</tp:taxon-name-part></tp:taxon-name></italic> Esaki, 1925 <bold>H, I</bold><italic><tp:taxon-name><tp:taxon-name-part taxon-name-part-type="genus" reg="Amemboa">A.</tp:taxon-name-part><tp:taxon-name-part taxon-name-part-type="species" reg="riparia">riparia</tp:taxon-name-part></tp:taxon-name></italic> J. Polhemus &amp; Andersen, 1984 <bold>J</bold><italic><tp:taxon-name><tp:taxon-name-part taxon-name-part-type="genus" reg="Amemboa">A.</tp:taxon-name-part><tp:taxon-name-part taxon-name-part-type="species" reg="speciosa">speciosa</tp:taxon-name-part></tp:taxon-name></italic> J. Polhemus &amp; Andersen, 1984. Scale bar: 0.2 <abbrev xmlns:xlink="http://www.w3.org/1999/xlink" xlink:title="millimeters" id="ABBRID0EXGAG" xlink:type="simple">mm</abbrev>.</p></caption><graphic xmlns:xlink="http://www.w3.org/1999/xlink" xlink:href="zookeys-1210-001_article-125611__-g006.jpg" position="float" orientation="portrait" xlink:type="simple" id="oo_1114361.jpg"><uri content-type="original_file" xlink:type="simple">https://binary.pensoft.net/fig/1114361</uri></graphic></fig><fig id="F7" position="float" orientation="portrait"><object-id xmlns:xlink="http://www.w3.org/1999/xlink" content-type="doi" xlink:type="simple">10.3897/zookeys.1210.125611.figure7</object-id><object-id xmlns:xlink="http://www.w3.org/1999/xlink" content-type="arpha" xlink:type="simple">4E9CFAFC-6CD5-518F-A50B-B2F2FD7B326A</object-id><label>Figure 7.</label><caption><p>Abdominal segment VIII of <italic><tp:taxon-name><tp:taxon-name-part taxon-name-part-type="genus" reg="Amemboa">Amemboa</tp:taxon-name-part></tp:taxon-name></italic> spp. in dorsal view (males) <bold>A</bold><italic><tp:taxon-name><tp:taxon-name-part taxon-name-part-type="genus" reg="Amemboa">A.</tp:taxon-name-part><tp:taxon-name-part taxon-name-part-type="species" reg="hainanica">hainanica</tp:taxon-name-part></tp:taxon-name></italic> sp. nov. <bold>B</bold><italic><tp:taxon-name><tp:taxon-name-part taxon-name-part-type="genus" reg="Amemboa">A.</tp:taxon-name-part><tp:taxon-name-part taxon-name-part-type="species" reg="brevifasciata">brevifasciata</tp:taxon-name-part></tp:taxon-name></italic> Miyamoto, 1967 <bold>C</bold><italic><tp:taxon-name><tp:taxon-name-part taxon-name-part-type="genus" reg="Amemboa">A.</tp:taxon-name-part><tp:taxon-name-part taxon-name-part-type="species" reg="burmensis">burmensis</tp:taxon-name-part></tp:taxon-name></italic> J. Polhemus &amp; Andersen, 1984 <bold>D</bold><italic><tp:taxon-name><tp:taxon-name-part taxon-name-part-type="genus" reg="Amemboa">A.</tp:taxon-name-part><tp:taxon-name-part taxon-name-part-type="species" reg="cristata">cristata</tp:taxon-name-part></tp:taxon-name></italic> Polhemus &amp; Andersen, 1984 <bold>E</bold><italic><tp:taxon-name><tp:taxon-name-part taxon-name-part-type="genus" reg="Amemboa">A.</tp:taxon-name-part><tp:taxon-name-part taxon-name-part-type="species" reg="esakii">esakii</tp:taxon-name-part></tp:taxon-name></italic> J Polhemus &amp; Andersen, 1984 <bold>F</bold><italic><tp:taxon-name><tp:taxon-name-part taxon-name-part-type="genus" reg="Amemboa">A.</tp:taxon-name-part><tp:taxon-name-part taxon-name-part-type="species" reg="fumi">fumi</tp:taxon-name-part></tp:taxon-name></italic> Esaki, 1925 <bold>G, H</bold><italic><tp:taxon-name><tp:taxon-name-part taxon-name-part-type="genus" reg="Amemboa">A.</tp:taxon-name-part><tp:taxon-name-part taxon-name-part-type="species" reg="riparia">riparia</tp:taxon-name-part></tp:taxon-name></italic> J. Polhemus &amp; Andersen, 1984 <bold>I</bold><italic><tp:taxon-name><tp:taxon-name-part taxon-name-part-type="genus" reg="Amemboa">A.</tp:taxon-name-part><tp:taxon-name-part taxon-name-part-type="species" reg="speciosa">speciosa</tp:taxon-name-part></tp:taxon-name></italic> J. Polhemus &amp; Andersen, 1984. Scale bar: 0.2 <abbrev xmlns:xlink="http://www.w3.org/1999/xlink" xlink:title="millimeters" id="ABBRID0EWVAG" xlink:type="simple">mm</abbrev>.</p></caption><graphic xmlns:xlink="http://www.w3.org/1999/xlink" xlink:href="zookeys-1210-001_article-125611__-g007.jpg" position="float" orientation="portrait" xlink:type="simple" id="oo_1114362.jpg"><uri content-type="original_file" xlink:type="simple">https://binary.pensoft.net/fig/1114362</uri></graphic></fig><fig id="F8" position="float" orientation="portrait"><object-id xmlns:xlink="http://www.w3.org/1999/xlink" content-type="doi" xlink:type="simple">10.3897/zookeys.1210.125611.figure8</object-id><object-id xmlns:xlink="http://www.w3.org/1999/xlink" content-type="arpha" xlink:type="simple">01203918-3C74-5CE3-B854-08FEDA1A5CD3</object-id><label>Figure 8.</label><caption><p>Pygophore and proctiger of <italic><tp:taxon-name><tp:taxon-name-part taxon-name-part-type="genus" reg="Amemboa">Amemboa</tp:taxon-name-part></tp:taxon-name></italic> spp. in ventral view <bold>A</bold><italic><tp:taxon-name><tp:taxon-name-part taxon-name-part-type="genus" reg="Amemboa">A.</tp:taxon-name-part><tp:taxon-name-part taxon-name-part-type="species" reg="hainanica">hainanica</tp:taxon-name-part></tp:taxon-name></italic> sp. nov. <bold>B</bold><italic><tp:taxon-name><tp:taxon-name-part taxon-name-part-type="genus" reg="Amemboa">A.</tp:taxon-name-part><tp:taxon-name-part taxon-name-part-type="species" reg="brevifasciata">brevifasciata</tp:taxon-name-part></tp:taxon-name></italic> Miyamoto, 1967 <bold>C</bold><italic><tp:taxon-name><tp:taxon-name-part taxon-name-part-type="genus" reg="Amemboa">A.</tp:taxon-name-part><tp:taxon-name-part taxon-name-part-type="species" reg="burmensis">burmensis</tp:taxon-name-part></tp:taxon-name></italic> J. Polhemus &amp; Andersen, 1984 <bold>D</bold><italic><tp:taxon-name><tp:taxon-name-part taxon-name-part-type="genus" reg="Amemboa">A.</tp:taxon-name-part><tp:taxon-name-part taxon-name-part-type="species" reg="cristata">cristata</tp:taxon-name-part></tp:taxon-name></italic> Polhemus &amp; Andersen, 1984 <bold>E</bold><italic><tp:taxon-name><tp:taxon-name-part taxon-name-part-type="genus" reg="Amemboa">A.</tp:taxon-name-part><tp:taxon-name-part taxon-name-part-type="species" reg="esakii">esakii</tp:taxon-name-part></tp:taxon-name></italic> J. Polhemus &amp; Andersen, 1984 <bold>F</bold><italic><tp:taxon-name><tp:taxon-name-part taxon-name-part-type="genus" reg="Amemboa">A.</tp:taxon-name-part><tp:taxon-name-part taxon-name-part-type="species" reg="fumi">fumi</tp:taxon-name-part></tp:taxon-name></italic> Esaki, 1925 <bold>G, H</bold><italic><tp:taxon-name><tp:taxon-name-part taxon-name-part-type="genus" reg="Amemboa">A.</tp:taxon-name-part><tp:taxon-name-part taxon-name-part-type="species" reg="riparia">riparia</tp:taxon-name-part></tp:taxon-name></italic> J. Polhemus &amp; Andersen, 1984 <bold>I</bold><italic><tp:taxon-name><tp:taxon-name-part taxon-name-part-type="genus" reg="Amemboa">A.</tp:taxon-name-part><tp:taxon-name-part taxon-name-part-type="species" reg="speciosa">speciosa</tp:taxon-name-part></tp:taxon-name></italic> J. Polhemus &amp; Andersen, 1984. Abbreviation: la = lateral arm of proctiger. Scale bar: 0.2 <abbrev xmlns:xlink="http://www.w3.org/1999/xlink" xlink:title="millimeters" id="ABBRID0EWZAG" xlink:type="simple">mm</abbrev>.</p></caption><graphic xmlns:xlink="http://www.w3.org/1999/xlink" xlink:href="zookeys-1210-001_article-125611__-g008.jpg" position="float" orientation="portrait" xlink:type="simple" id="oo_1114363.jpg"><uri content-type="original_file" xlink:type="simple">https://binary.pensoft.net/fig/1114363</uri></graphic></fig><fig id="F9" position="float" orientation="portrait"><object-id xmlns:xlink="http://www.w3.org/1999/xlink" content-type="doi" xlink:type="simple">10.3897/zookeys.1210.125611.figure9</object-id><object-id xmlns:xlink="http://www.w3.org/1999/xlink" content-type="arpha" xlink:type="simple">72C9F5AC-125E-5659-AFB7-7482B1DB6AF1</object-id><label>Figure 9.</label><caption><p>Pygophore of <italic><tp:taxon-name><tp:taxon-name-part taxon-name-part-type="genus" reg="Amemboa">Amemboa</tp:taxon-name-part></tp:taxon-name></italic> spp. in ventral view <bold>A</bold><italic><tp:taxon-name><tp:taxon-name-part taxon-name-part-type="genus" reg="Amemboa">A.</tp:taxon-name-part><tp:taxon-name-part taxon-name-part-type="species" reg="hainanica">hainanica</tp:taxon-name-part></tp:taxon-name></italic> sp. nov. <bold>B</bold><italic><tp:taxon-name><tp:taxon-name-part taxon-name-part-type="genus" reg="Amemboa">A.</tp:taxon-name-part><tp:taxon-name-part taxon-name-part-type="species" reg="brevifasciata">brevifasciata</tp:taxon-name-part></tp:taxon-name></italic> Miyamoto, 1967 <bold>C</bold><italic><tp:taxon-name><tp:taxon-name-part taxon-name-part-type="genus" reg="Amemboa">A.</tp:taxon-name-part><tp:taxon-name-part taxon-name-part-type="species" reg="burmensis">burmensis</tp:taxon-name-part></tp:taxon-name></italic> J. Polhemus &amp; Andersen, 1984 <bold>D</bold><italic><tp:taxon-name><tp:taxon-name-part taxon-name-part-type="genus" reg="Amemboa">A.</tp:taxon-name-part><tp:taxon-name-part taxon-name-part-type="species" reg="cristata">cristata</tp:taxon-name-part></tp:taxon-name></italic> Polhemus &amp; Andersen, 1984 <bold>E</bold><italic><tp:taxon-name><tp:taxon-name-part taxon-name-part-type="genus" reg="Amemboa">A.</tp:taxon-name-part><tp:taxon-name-part taxon-name-part-type="species" reg="esakii">esakii</tp:taxon-name-part></tp:taxon-name></italic> J. Polhemus &amp; Andersen, 1984 <bold>F</bold><italic><tp:taxon-name><tp:taxon-name-part taxon-name-part-type="genus" reg="Amemboa">A.</tp:taxon-name-part><tp:taxon-name-part taxon-name-part-type="species" reg="fumi">fumi</tp:taxon-name-part></tp:taxon-name></italic> Esaki, 1925 <bold>G, H</bold><italic><tp:taxon-name><tp:taxon-name-part taxon-name-part-type="genus" reg="Amemboa">A.</tp:taxon-name-part><tp:taxon-name-part taxon-name-part-type="species" reg="riparia">riparia</tp:taxon-name-part></tp:taxon-name></italic> J. Polhemus &amp; Andersen, 1984 <bold>I</bold><italic><tp:taxon-name><tp:taxon-name-part taxon-name-part-type="genus" reg="Amemboa">A.</tp:taxon-name-part><tp:taxon-name-part taxon-name-part-type="species" reg="speciosa">speciosa</tp:taxon-name-part></tp:taxon-name></italic> J. Polhemus &amp; Andersen, 1984. Abbreviations: bp = blunt process, lp = lateral process, mp = median process. Scale bar: 0.2 <abbrev xmlns:xlink="http://www.w3.org/1999/xlink" xlink:title="millimeters" id="ABBRID0EW4AG" xlink:type="simple">mm</abbrev>.</p></caption><graphic xmlns:xlink="http://www.w3.org/1999/xlink" xlink:href="zookeys-1210-001_article-125611__-g009.jpg" position="float" orientation="portrait" xlink:type="simple" id="oo_1114364.jpg"><uri content-type="original_file" xlink:type="simple">https://binary.pensoft.net/fig/1114364</uri></graphic></fig><fig id="F10" position="float" orientation="portrait"><object-id xmlns:xlink="http://www.w3.org/1999/xlink" content-type="doi" xlink:type="simple">10.3897/zookeys.1210.125611.figure10</object-id><object-id xmlns:xlink="http://www.w3.org/1999/xlink" content-type="arpha" xlink:type="simple">C5B30A89-7175-5D64-88D7-70F0FF13C698</object-id><label>Figure 10.</label><caption><p>Pygophore and proctiger of <italic><tp:taxon-name><tp:taxon-name-part taxon-name-part-type="genus" reg="Amemboa">Amemboa</tp:taxon-name-part></tp:taxon-name></italic> spp. in lateral view <bold>A</bold><italic><tp:taxon-name><tp:taxon-name-part taxon-name-part-type="genus" reg="Amemboa">A.</tp:taxon-name-part><tp:taxon-name-part taxon-name-part-type="species" reg="hainanica">hainanica</tp:taxon-name-part></tp:taxon-name></italic> sp. nov. <bold>B</bold><italic><tp:taxon-name><tp:taxon-name-part taxon-name-part-type="genus" reg="Amemboa">A.</tp:taxon-name-part><tp:taxon-name-part taxon-name-part-type="species" reg="brevifasciata">brevifasciata</tp:taxon-name-part></tp:taxon-name></italic> Miyamoto, 1967 <bold>C</bold><italic><tp:taxon-name><tp:taxon-name-part taxon-name-part-type="genus" reg="Amemboa">A.</tp:taxon-name-part><tp:taxon-name-part taxon-name-part-type="species" reg="burmensis">burmensis</tp:taxon-name-part></tp:taxon-name></italic> J. Polhemus &amp; Andersen, 1984 <bold>D</bold><italic><tp:taxon-name><tp:taxon-name-part taxon-name-part-type="genus" reg="Amemboa">A.</tp:taxon-name-part><tp:taxon-name-part taxon-name-part-type="species" reg="cristata">cristata</tp:taxon-name-part></tp:taxon-name></italic> Polhemus &amp; Andersen, 1984 <bold>E</bold><italic><tp:taxon-name><tp:taxon-name-part taxon-name-part-type="genus" reg="Amemboa">A.</tp:taxon-name-part><tp:taxon-name-part taxon-name-part-type="species" reg="esakii">esakii</tp:taxon-name-part></tp:taxon-name></italic> J. Polhemus &amp; Andersen, 1984 <bold>F</bold><italic><tp:taxon-name><tp:taxon-name-part taxon-name-part-type="genus" reg="Amemboa">A.</tp:taxon-name-part><tp:taxon-name-part taxon-name-part-type="species" reg="fumi">fumi</tp:taxon-name-part></tp:taxon-name></italic> Esaki, 1925 <bold>G, H</bold><italic><tp:taxon-name><tp:taxon-name-part taxon-name-part-type="genus" reg="Amemboa">A.</tp:taxon-name-part><tp:taxon-name-part taxon-name-part-type="species" reg="riparia">riparia</tp:taxon-name-part></tp:taxon-name></italic> J. Polhemus &amp; Andersen, 1984 <bold>I</bold><italic><tp:taxon-name><tp:taxon-name-part taxon-name-part-type="genus" reg="Amemboa">A.</tp:taxon-name-part><tp:taxon-name-part taxon-name-part-type="species" reg="speciosa">speciosa</tp:taxon-name-part></tp:taxon-name></italic> J. Polhemus &amp; Andersen, 1984. Abbreviation: la = lateral arm of proctiger. Scale bar: 0.2 <abbrev xmlns:xlink="http://www.w3.org/1999/xlink" xlink:title="millimeters" id="ABBRID0EWBBG" xlink:type="simple">mm</abbrev>.</p></caption><graphic xmlns:xlink="http://www.w3.org/1999/xlink" xlink:href="zookeys-1210-001_article-125611__-g010.jpg" position="float" orientation="portrait" xlink:type="simple" id="oo_1114365.jpg"><uri content-type="original_file" xlink:type="simple">https://binary.pensoft.net/fig/1114365</uri></graphic></fig><fig id="F18" position="float" orientation="portrait"><object-id xmlns:xlink="http://www.w3.org/1999/xlink" content-type="doi" xlink:type="simple">10.3897/zookeys.1210.125611.figure18</object-id><object-id xmlns:xlink="http://www.w3.org/1999/xlink" content-type="arpha" xlink:type="simple">E32A3ED3-CA5C-5BA1-86C8-0D038207F7A9</object-id><label>Figure 18.</label><caption><p>Distribution map of <italic><tp:taxon-name><tp:taxon-name-part taxon-name-part-type="genus" reg="Amemboa">Amemboa</tp:taxon-name-part></tp:taxon-name></italic> spp. of China.</p></caption><graphic xmlns:xlink="http://www.w3.org/1999/xlink" xlink:href="zookeys-1210-001_article-125611__-g018.jpg" position="float" orientation="portrait" xlink:type="simple" id="oo_1114373.jpg"><uri content-type="original_file" xlink:type="simple">https://binary.pensoft.net/fig/1114373</uri></graphic></fig></tp:treatment-sec><ref-list><ref id="B5"><mixed-citation xmlns:xlink="http://www.w3.org/1999/xlink" xlink:type="simple"><person-group><name name-style="western"><surname>Polhemus</surname><given-names>JT</given-names></name><name name-style="western"><surname>Andersen</surname><given-names>NM</given-names></name></person-group> (<year>1984</year>) <article-title>A revision of <italic><tp:taxon-name><tp:taxon-name-part taxon-name-part-type="genus">Amemboa</tp:taxon-name-part></tp:taxon-name></italic> Esaki with notes on the phylogeny and ecological evolution of eotrechine water striders (<tp:taxon-name><tp:taxon-name-part taxon-name-part-type="class">Insecta</tp:taxon-name-part></tp:taxon-name>, <tp:taxon-name><tp:taxon-name-part taxon-name-part-type="order">Hemiptera</tp:taxon-name-part></tp:taxon-name>, <tp:taxon-name><tp:taxon-name-part taxon-name-part-type="family">Gerridae</tp:taxon-name-part></tp:taxon-name>).</article-title><source>Steenstrupia (Copenhagen)</source><volume>10</volume>(<issue>3</issue>): <fpage>65</fpage>–<lpage>111</lpage>.</mixed-citation></ref><ref id="B12"><mixed-citation xmlns:xlink="http://www.w3.org/1999/xlink" xlink:type="simple"><person-group><name name-style="western"><surname>Zettel</surname><given-names>H</given-names></name><name name-style="western"><surname>Yang</surname><given-names>CM</given-names></name><name name-style="western"><surname>Tran</surname><given-names>AD</given-names></name></person-group> (<year>2007</year>) <article-title>Two new species of <tp:taxon-name><tp:taxon-name-part taxon-name-part-type="genus">Amemboa</tp:taxon-name-part><tp:taxon-name-part taxon-name-part-type="infraspecific-rank">subgenus</tp:taxon-name-part><tp:taxon-name-part taxon-name-part-type="subgenus">Amemboides</tp:taxon-name-part></tp:taxon-name> (<tp:taxon-name><tp:taxon-name-part taxon-name-part-type="suborder">Heteroptera</tp:taxon-name-part></tp:taxon-name>: <tp:taxon-name><tp:taxon-name-part taxon-name-part-type="family">Gerridae</tp:taxon-name-part></tp:taxon-name>) from China and Laos.</article-title><source>The Raffles Bulletin of Zoology</source><volume>55</volume>(<issue>2</issue>): <fpage>223</fpage>–<lpage>229</lpage>.</mixed-citation></ref></ref-list></tp:taxon-treatment>
