# Supplementary material for: ﻿Taxonomic review of Amemboa Esaki, 1925 from China, with description of a new species (Hemiptera, Heteroptera, Gerridae)
Source: Zookeys. 2024 Aug 15;1210:1–28. doi: 10.3897/zookeys.1210.125611 (PMC11342382; doi:10.3897/zookeys.1210.125611)
Supplement: XML Treatment for Amemboa burmensis [file zookeys.1210.125611-treatment3.xml]

<!DOCTYPE tp:taxon-treatment
  PUBLIC "-//TaxonX//DTD Taxonomic Treatment Publishing DTD v0 20100105//EN" "tax-treatment-NSO.dtd">
<tp:taxon-treatment xmlns:tp="http://www.plazi.org/taxpub"><tp:treatment-meta><kwd-group><label>Taxon classification</label><kwd>
              <named-content content-type="kingdom">Animalia</named-content>
            </kwd><kwd>
              <named-content content-type="order">Hemiptera</named-content>
            </kwd><kwd>
              <named-content content-type="family">Gerridae</named-content>
            </kwd></kwd-group><mixed-citation publication-type="journal"><person-group><name><surname>Leng</surname><given-names>Zhaoqi</given-names></name><name><surname>Zhang</surname><given-names>Beichen</given-names></name><name><surname>Jin</surname><given-names>Zezhong</given-names></name><name><surname>Ye</surname><given-names>Zhen</given-names></name></person-group><article-title>﻿Taxonomic review of <italic><tp:taxon-name><tp:taxon-name-part taxon-name-part-type="genus" reg="Amemboa">Amemboa</tp:taxon-name-part></tp:taxon-name></italic> Esaki, 1925 from China, with description of a new species (<tp:taxon-name><tp:taxon-name-part taxon-name-part-type="order">Hemiptera</tp:taxon-name-part></tp:taxon-name>, <tp:taxon-name><tp:taxon-name-part taxon-name-part-type="suborder">Heteroptera</tp:taxon-name-part></tp:taxon-name>, <tp:taxon-name><tp:taxon-name-part taxon-name-part-type="family">Gerridae</tp:taxon-name-part></tp:taxon-name>)</article-title><source>Zookeys</source><day>15</day><month>08</month><year>2024</year><volume>1210</volume><fpage>1</fpage><lpage>28</lpage><pub-id pub-id-type="doi">10.3897/zookeys.1210.125611</pub-id></mixed-citation></tp:treatment-meta><tp:nomenclature><label>﻿</label><tp:taxon-name>
            <object-id xmlns:xlink="http://www.w3.org/1999/xlink" content-type="arpha" xlink:type="simple">3BF0DC45-ADC1-5608-B7AB-52D116CCB190</object-id>
            <tp:taxon-name-part taxon-name-part-type="genus" reg="Amemboa">Amemboa</tp:taxon-name-part>
            <tp:taxon-name-part taxon-name-part-type="species" reg="burmensis">burmensis</tp:taxon-name-part>
          </tp:taxon-name><tp:taxon-authority>J. Polhemus &amp; Andersen, 1984</tp:taxon-authority><xref ref-type="fig" rid="F2">Figs 2D</xref><xref ref-type="fig" rid="F3">, 3C</xref><xref ref-type="fig" rid="F4">, 4C, G</xref><xref ref-type="fig" rid="F6">, 6C, D</xref><xref ref-type="fig" rid="F7">, 7C</xref><xref ref-type="fig" rid="F8">, 8C</xref><xref ref-type="fig" rid="F9">, 9C</xref><xref ref-type="fig" rid="F10">, 10C</xref><xref ref-type="fig" rid="F11">, 11C</xref><xref ref-type="fig" rid="F12">, 12D</xref><xref ref-type="fig" rid="F13">, 13</xref><xref ref-type="fig" rid="F14">, 14</xref><xref ref-type="fig" rid="F15">, 15B</xref><xref ref-type="fig" rid="F18">, 18</xref></tp:nomenclature><tp:treatment-sec sec-type="material" id="SECID0EGYBG"><title>Material examined.</title><p>5 ♂♂, 6 ♀♀ (apterous), China, Yunnan Province, De-hong Autonomous Prefecture, Na-bang Village; <named-content xmlns:xlink="http://www.w3.org/1999/xlink" content-type="dwc:verbatimCoordinates" xlink:type="simple"><named-content content-type="geo-json" specific-use="{&#34;type&#34;:&#34;Point&#34;,&#34;coordinates&#34;:[97.573611,24.701611]}" id="NCID0EPYBG" xlink:type="simple">24°42'5.8"N, 97°34'25.0"E</named-content></named-content>; 207 m a.s.l.; 15 Apr. 2023; Mu Qiao, Ze-zhong Jin and Zi-he Li leg. (<abbrev xmlns:xlink="http://www.w3.org/1999/xlink" xlink:title="Institute of Entomology, College of Life Sciences, Nankai University" id="ABBRID0EUYBG" xlink:type="simple">NKUM</abbrev>).</p></tp:treatment-sec><tp:treatment-sec sec-type="diagnosis" id="SECID0EYYBG"><title>Diagnosis.</title><p>Color pattern as shown in Figs <xref ref-type="fig" rid="F2">2D</xref>, <xref ref-type="fig" rid="F3">3C</xref>, <xref ref-type="fig" rid="F4">4C, G</xref>, <xref ref-type="fig" rid="F12">12D</xref>, <xref ref-type="fig" rid="F13">13</xref>, <xref ref-type="fig" rid="F14">14A–F</xref>. Males: profemur moderately incrassate; ventral side of the profemur with two tufts of dark setae on apical 1/2 and an additional elongate crest of dark setae on basal 1/2 (Figs <xref ref-type="fig" rid="F6">6C</xref>, <xref ref-type="fig" rid="F14">14G</xref>) (sometimes raised, as in Figs <xref ref-type="fig" rid="F6">6D</xref>, <xref ref-type="fig" rid="F14">14H</xref>); protibia slightly curved and with a tumescence on basal 1/3 (Figs <xref ref-type="fig" rid="F6">6C</xref>, <xref ref-type="fig" rid="F14">14G</xref>); abdominal segment VIII relatively long (Fig. <xref ref-type="fig" rid="F7">7C</xref>); pygophore posteriorly with a short knob-like median process, and with a pair of blunt processes on both sides of the median process in ventral view (Figs <xref ref-type="fig" rid="F8">8C</xref>, <xref ref-type="fig" rid="F9">9C</xref>, <xref ref-type="fig" rid="F14">14I, J</xref>); median process of pygophore relatively broad in lateral view (Figs <xref ref-type="fig" rid="F10">10C</xref>, <xref ref-type="fig" rid="F11">11C</xref>, <xref ref-type="fig" rid="F14">14K, L</xref>). Lateral arm of proctiger relatively straight in ventral view (Figs <xref ref-type="fig" rid="F8">8C</xref>, <xref ref-type="fig" rid="F14">14I</xref>), distinctly broadened subapically in lateral view (Figs <xref ref-type="fig" rid="F10">10C</xref>, <xref ref-type="fig" rid="F14">14K</xref>), forming a blunt process (Figs <xref ref-type="fig" rid="F10">10C</xref>, <xref ref-type="fig" rid="F14">14K</xref>).</p><fig id="F13" position="float" orientation="portrait"><object-id xmlns:xlink="http://www.w3.org/1999/xlink" content-type="doi" xlink:type="simple">10.3897/zookeys.1210.125611.figure13</object-id><object-id xmlns:xlink="http://www.w3.org/1999/xlink" content-type="arpha" xlink:type="simple">95E5F535-2C38-542C-8CC6-6A5CCABED041</object-id><label>Figure 13.</label><caption><p>Habitus of <italic><tp:taxon-name><tp:taxon-name-part taxon-name-part-type="genus" reg="Amemboa">Amemboa</tp:taxon-name-part><tp:taxon-name-part taxon-name-part-type="species" reg="burmensis">burmensis</tp:taxon-name-part></tp:taxon-name></italic> J. Polhemus &amp; Andersen, 1984, apterous form in dorsal view <bold>A</bold> male <bold>B</bold> female. Scale bar: 1 <abbrev xmlns:xlink="http://www.w3.org/1999/xlink" xlink:title="millimeters" id="ABBRID0EZ3BG" xlink:type="simple">mm</abbrev>.</p></caption><graphic xmlns:xlink="http://www.w3.org/1999/xlink" xlink:href="zookeys-1210-001_article-125611__-g013.jpg" position="float" orientation="portrait" xlink:type="simple" id="oo_1114368.jpg"><uri content-type="original_file" xlink:type="simple">https://binary.pensoft.net/fig/1114368</uri></graphic></fig><fig id="F14" position="float" orientation="portrait"><object-id xmlns:xlink="http://www.w3.org/1999/xlink" content-type="doi" xlink:type="simple">10.3897/zookeys.1210.125611.figure14</object-id><object-id xmlns:xlink="http://www.w3.org/1999/xlink" content-type="arpha" xlink:type="simple">E03B70F0-BA44-562A-9664-1967F9C6C6BF</object-id><label>Figure 14.</label><caption><p>Morphological features of <italic><tp:taxon-name><tp:taxon-name-part taxon-name-part-type="genus" reg="Amemboa">Amemboa</tp:taxon-name-part><tp:taxon-name-part taxon-name-part-type="species" reg="burmensis">burmensis</tp:taxon-name-part></tp:taxon-name></italic> J. Polhemus &amp; Andersen, 1984 <bold>A</bold> body of male, dorsal view <bold>B</bold> body of male, ventral view <bold>C</bold> body of male, lateral view <bold>D</bold> body of female, dorsal view <bold>E</bold> body of female, ventral view <bold>F</bold> body of female, lateral view <bold>G, H</bold> left forelegs of different males, dorsal view <bold>I</bold> pygophore and proctiger of male, ventral view <bold>J</bold> pygophore of male, ventral view <bold>K</bold> pygophore and proctiger of male, lateral view <bold>L</bold> pygophore of male, lateral view. Scale bars: 1 <abbrev xmlns:xlink="http://www.w3.org/1999/xlink" xlink:title="millimeters" id="ABBRID0EL5BG" xlink:type="simple">mm</abbrev> (<bold>A–F</bold>); 0.2 <abbrev xmlns:xlink="http://www.w3.org/1999/xlink" xlink:title="millimeters" id="ABBRID0ER5BG" xlink:type="simple">mm</abbrev> (<bold>G, H</bold>); 0.1 <abbrev xmlns:xlink="http://www.w3.org/1999/xlink" xlink:title="millimeters" id="ABBRID0EX5BG" xlink:type="simple">mm</abbrev> (<bold>I–L</bold>).</p></caption><graphic xmlns:xlink="http://www.w3.org/1999/xlink" xlink:href="zookeys-1210-001_article-125611__-g014.jpg" position="float" orientation="portrait" xlink:type="simple" id="oo_1114369.jpg"><uri content-type="original_file" xlink:type="simple">https://binary.pensoft.net/fig/1114369</uri></graphic></fig></tp:treatment-sec><tp:treatment-sec sec-type="comparisons" id="SECID0EC6BG"><title>Comparative notes.</title><p><italic><tp:taxon-name><tp:taxon-name-part taxon-name-part-type="genus" reg="Amemboa">Amemboa</tp:taxon-name-part><tp:taxon-name-part taxon-name-part-type="species" reg="burmensis">burmensis</tp:taxon-name-part></tp:taxon-name></italic> is most similar to <italic><tp:taxon-name><tp:taxon-name-part taxon-name-part-type="genus" reg="Amemboa">A.</tp:taxon-name-part><tp:taxon-name-part taxon-name-part-type="species" reg="kumari">kumari</tp:taxon-name-part></tp:taxon-name></italic> (Distant, 1910) and <italic><tp:taxon-name><tp:taxon-name-part taxon-name-part-type="genus" reg="Amemboa">A.</tp:taxon-name-part><tp:taxon-name-part taxon-name-part-type="species" reg="cambodiana">cambodiana</tp:taxon-name-part></tp:taxon-name></italic> D. Polhemus, 2017, see comparative notes in <xref ref-type="bibr" rid="B5">Polhemus and Andersen (1984)</xref> and <xref ref-type="bibr" rid="B4">Polhemus (2017)</xref>.</p></tp:treatment-sec><tp:treatment-sec sec-type="distribution" id="SECID0ESAAI"><title>Distribution.</title><p>China: Yunnan (Fig. <xref ref-type="fig" rid="F18">18</xref>). Myanmar: Shigbwiyang (<xref ref-type="bibr" rid="B5">Polhemus and Andersen 1984</xref>).</p></tp:treatment-sec><tp:treatment-sec sec-type="habitat" id="SECID0EABAI"><title>Habitat.</title><p>We found <italic><tp:taxon-name><tp:taxon-name-part taxon-name-part-type="genus" reg="Amemboa">A.</tp:taxon-name-part><tp:taxon-name-part taxon-name-part-type="species" reg="burmensis">burmensis</tp:taxon-name-part></tp:taxon-name></italic> inhabiting stagnant pools at the edges of a wide river (Fig. <xref ref-type="fig" rid="F15">15B</xref>), located near the lower altitudes of the forest in Tong-bi-guan, Yunnan.</p><fig id="F15" position="float" orientation="portrait"><object-id xmlns:xlink="http://www.w3.org/1999/xlink" content-type="doi" xlink:type="simple">10.3897/zookeys.1210.125611.figure15</object-id><object-id xmlns:xlink="http://www.w3.org/1999/xlink" content-type="arpha" xlink:type="simple">FC7E840F-46BD-5A98-BB5E-7C441110E7E4</object-id><label>Figure 15.</label><caption><p>Habitat of <italic><tp:taxon-name><tp:taxon-name-part taxon-name-part-type="genus" reg="Amemboa">Amemboa</tp:taxon-name-part></tp:taxon-name></italic> spp. <bold>A</bold> habitat of <italic><tp:taxon-name><tp:taxon-name-part taxon-name-part-type="genus" reg="Amemboa">A.</tp:taxon-name-part><tp:taxon-name-part taxon-name-part-type="species" reg="hainanica">hainanica</tp:taxon-name-part></tp:taxon-name></italic> sp. nov., a tranquil pool at the base of the waterfall <bold>B</bold> habitat of <italic><tp:taxon-name><tp:taxon-name-part taxon-name-part-type="genus" reg="Amemboa">A.</tp:taxon-name-part><tp:taxon-name-part taxon-name-part-type="species" reg="burmensis">burmensis</tp:taxon-name-part></tp:taxon-name></italic> J. Polhemus &amp; Andersen, 1984, a wide, rocky river <bold>C</bold> habitat of <italic><tp:taxon-name><tp:taxon-name-part taxon-name-part-type="genus" reg="Amemboa">A.</tp:taxon-name-part><tp:taxon-name-part taxon-name-part-type="species" reg="riparia">riparia</tp:taxon-name-part></tp:taxon-name></italic> J. Polhemus &amp; Andersen, 1984, a muddy pool beside the river <bold>D</bold> habitat of <italic><tp:taxon-name><tp:taxon-name-part taxon-name-part-type="genus" reg="Amemboa">A.</tp:taxon-name-part><tp:taxon-name-part taxon-name-part-type="species" reg="riparia">riparia</tp:taxon-name-part></tp:taxon-name></italic>, a small stream in the jungle.</p></caption><graphic xmlns:xlink="http://www.w3.org/1999/xlink" xlink:href="zookeys-1210-001_article-125611__-g015.jpg" position="float" orientation="portrait" xlink:type="simple" id="oo_1114370.jpg"><uri content-type="original_file" xlink:type="simple">https://binary.pensoft.net/fig/1114370</uri></graphic></fig></tp:treatment-sec><tp:treatment-sec sec-type="remarks" id="SECID0E4DAI"><title>Remarks.</title><p>In the original description of <italic><tp:taxon-name><tp:taxon-name-part taxon-name-part-type="genus" reg="Amemboa">A.</tp:taxon-name-part><tp:taxon-name-part taxon-name-part-type="species" reg="burmensis">burmensis</tp:taxon-name-part></tp:taxon-name></italic>, <xref ref-type="bibr" rid="B5">Polhemus and Andersen (1984)</xref> described the profemur of males as follows: “Fore femur moderately incrassate in basal 1/2 (fig. 36), with an elongate patch of short dark hairs on ventral side”. However, among the specimens collected from China, this elongate tuft of setae is either more distinct than the original description (Fig. <xref ref-type="fig" rid="F6">6C</xref>) or nearly absent (Fig. <xref ref-type="fig" rid="F6">6D</xref>). We speculate that this may be caused by wear of the setae, or there may be two phenotypes of this species.</p></tp:treatment-sec><tp:treatment-sec><!--Section generated to contain objects referenced in tp:taxon-treatment.--><fig id="F2" position="float" orientation="portrait"><object-id xmlns:xlink="http://www.w3.org/1999/xlink" content-type="doi" xlink:type="simple">10.3897/zookeys.1210.125611.figure2</object-id><object-id xmlns:xlink="http://www.w3.org/1999/xlink" content-type="arpha" xlink:type="simple">277EE99D-A154-57F5-8A67-14F27D9F1DB2</object-id><label>Figure 2.</label><caption><p>Photographs of bodies of <italic><tp:taxon-name><tp:taxon-name-part taxon-name-part-type="genus" reg="Amemboa">Amemboa</tp:taxon-name-part></tp:taxon-name></italic> spp., apterous males in dorsal view <bold>A, B</bold><italic><tp:taxon-name><tp:taxon-name-part taxon-name-part-type="genus" reg="Amemboa">A.</tp:taxon-name-part><tp:taxon-name-part taxon-name-part-type="species" reg="hainanica">hainanica</tp:taxon-name-part></tp:taxon-name></italic> sp. nov <bold>C</bold><italic><tp:taxon-name><tp:taxon-name-part taxon-name-part-type="genus" reg="Amemboa">A.</tp:taxon-name-part><tp:taxon-name-part taxon-name-part-type="species" reg="brevifasciata">brevifasciata</tp:taxon-name-part></tp:taxon-name></italic> Miyamoto, 1967 <bold>D</bold><italic><tp:taxon-name><tp:taxon-name-part taxon-name-part-type="genus" reg="Amemboa">A.</tp:taxon-name-part><tp:taxon-name-part taxon-name-part-type="species" reg="burmensis">burmensis</tp:taxon-name-part></tp:taxon-name></italic> J. Polhemus &amp; Andersen, 1984 <bold>E</bold><italic><tp:taxon-name><tp:taxon-name-part taxon-name-part-type="genus" reg="Amemboa">A.</tp:taxon-name-part><tp:taxon-name-part taxon-name-part-type="species" reg="cristata">cristata</tp:taxon-name-part></tp:taxon-name></italic> Polhemus &amp; Andersen, 1984 <bold>F</bold><italic><tp:taxon-name><tp:taxon-name-part taxon-name-part-type="genus" reg="Amemboa">A.</tp:taxon-name-part><tp:taxon-name-part taxon-name-part-type="species" reg="esakii">esakii</tp:taxon-name-part></tp:taxon-name></italic> J. Polhemus &amp; Andersen, 1984 <bold>G</bold><italic><tp:taxon-name><tp:taxon-name-part taxon-name-part-type="genus" reg="Amemboa">A.</tp:taxon-name-part><tp:taxon-name-part taxon-name-part-type="species" reg="fumi">fumi</tp:taxon-name-part></tp:taxon-name></italic> Esaki, 1925 <bold>H, I</bold><italic><tp:taxon-name><tp:taxon-name-part taxon-name-part-type="genus" reg="Amemboa">A.</tp:taxon-name-part><tp:taxon-name-part taxon-name-part-type="species" reg="riparia">riparia</tp:taxon-name-part></tp:taxon-name></italic> J. Polhemus &amp; Andersen, 1984 <bold>J</bold><italic><tp:taxon-name><tp:taxon-name-part taxon-name-part-type="genus" reg="Amemboa">A.</tp:taxon-name-part><tp:taxon-name-part taxon-name-part-type="species" reg="speciosa">speciosa</tp:taxon-name-part></tp:taxon-name></italic> J. Polhemus &amp; Andersen, 1984. Scale bar: 1 <abbrev xmlns:xlink="http://www.w3.org/1999/xlink" xlink:title="millimeters" id="ABBRID0EEOAE" xlink:type="simple">mm</abbrev>.</p></caption><graphic xmlns:xlink="http://www.w3.org/1999/xlink" xlink:href="zookeys-1210-001_article-125611__-g002.jpg" position="float" orientation="portrait" xlink:type="simple" id="oo_1114357.jpg"><uri content-type="original_file" xlink:type="simple">https://binary.pensoft.net/fig/1114357</uri></graphic></fig><fig id="F3" position="float" orientation="portrait"><object-id xmlns:xlink="http://www.w3.org/1999/xlink" content-type="doi" xlink:type="simple">10.3897/zookeys.1210.125611.figure3</object-id><object-id xmlns:xlink="http://www.w3.org/1999/xlink" content-type="arpha" xlink:type="simple">C776AD58-46D2-5057-A66E-5D0E5FFD5BD6</object-id><label>Figure 3.</label><caption><p>Photographs of bodies of <italic><tp:taxon-name><tp:taxon-name-part taxon-name-part-type="genus" reg="Amemboa">Amemboa</tp:taxon-name-part></tp:taxon-name></italic> spp., apterous males in ventral view <bold>A</bold><italic><tp:taxon-name><tp:taxon-name-part taxon-name-part-type="genus" reg="Amemboa">A.</tp:taxon-name-part><tp:taxon-name-part taxon-name-part-type="species" reg="hainanica">hainanica</tp:taxon-name-part></tp:taxon-name></italic> sp. nov. <bold>B</bold><italic><tp:taxon-name><tp:taxon-name-part taxon-name-part-type="genus" reg="Amemboa">A.</tp:taxon-name-part><tp:taxon-name-part taxon-name-part-type="species" reg="brevifasciata">brevifasciata</tp:taxon-name-part></tp:taxon-name></italic> Miyamoto, 1967 <bold>C</bold><italic><tp:taxon-name><tp:taxon-name-part taxon-name-part-type="genus" reg="Amemboa">A.</tp:taxon-name-part><tp:taxon-name-part taxon-name-part-type="species" reg="burmensis">burmensis</tp:taxon-name-part></tp:taxon-name></italic> J. Polhemus &amp; Andersen, 1984 <bold>D</bold><italic><tp:taxon-name><tp:taxon-name-part taxon-name-part-type="genus" reg="Amemboa">A.</tp:taxon-name-part><tp:taxon-name-part taxon-name-part-type="species" reg="cristata">cristata</tp:taxon-name-part></tp:taxon-name></italic> Polhemus &amp; Andersen, 1984 <bold>E</bold><italic><tp:taxon-name><tp:taxon-name-part taxon-name-part-type="genus" reg="Amemboa">A.</tp:taxon-name-part><tp:taxon-name-part taxon-name-part-type="species" reg="esakii">esakii</tp:taxon-name-part></tp:taxon-name></italic> J. Polhemus &amp; Andersen, 1984 <bold>F</bold><italic><tp:taxon-name><tp:taxon-name-part taxon-name-part-type="genus" reg="Amemboa">A.</tp:taxon-name-part><tp:taxon-name-part taxon-name-part-type="species" reg="fumi">fumi</tp:taxon-name-part></tp:taxon-name></italic> Esaki, 1925 <bold>G, H</bold><italic><tp:taxon-name><tp:taxon-name-part taxon-name-part-type="genus" reg="Amemboa">A.</tp:taxon-name-part><tp:taxon-name-part taxon-name-part-type="species" reg="riparia">riparia</tp:taxon-name-part></tp:taxon-name></italic> J. Polhemus &amp; Andersen, 1984 <bold>I</bold><italic><tp:taxon-name><tp:taxon-name-part taxon-name-part-type="genus" reg="Amemboa">A.</tp:taxon-name-part><tp:taxon-name-part taxon-name-part-type="species" reg="speciosa">speciosa</tp:taxon-name-part></tp:taxon-name></italic> J. Polhemus &amp; Andersen, 1984. Scale bar: 1 <abbrev xmlns:xlink="http://www.w3.org/1999/xlink" xlink:title="millimeters" id="ABBRID0EESAE" xlink:type="simple">mm</abbrev>.</p></caption><graphic xmlns:xlink="http://www.w3.org/1999/xlink" xlink:href="zookeys-1210-001_article-125611__-g003.jpg" position="float" orientation="portrait" xlink:type="simple" id="oo_1114358.jpg"><uri content-type="original_file" xlink:type="simple">https://binary.pensoft.net/fig/1114358</uri></graphic></fig><fig id="F4" position="float" orientation="portrait"><object-id xmlns:xlink="http://www.w3.org/1999/xlink" content-type="doi" xlink:type="simple">10.3897/zookeys.1210.125611.figure4</object-id><object-id xmlns:xlink="http://www.w3.org/1999/xlink" content-type="arpha" xlink:type="simple">F2EFB42F-55C2-5564-8C3D-C019E6462E43</object-id><label>Figure 4.</label><caption><p>Photographs of bodies of <italic><tp:taxon-name><tp:taxon-name-part taxon-name-part-type="genus" reg="Amemboa">Amemboa</tp:taxon-name-part></tp:taxon-name></italic> spp., apterous form in lateral view <bold>A, B</bold><italic><tp:taxon-name><tp:taxon-name-part taxon-name-part-type="genus" reg="Amemboa">A.</tp:taxon-name-part><tp:taxon-name-part taxon-name-part-type="species" reg="hainanica">hainanica</tp:taxon-name-part></tp:taxon-name></italic> sp. nov., males <bold>C</bold><italic><tp:taxon-name><tp:taxon-name-part taxon-name-part-type="genus" reg="Amemboa">A.</tp:taxon-name-part><tp:taxon-name-part taxon-name-part-type="species" reg="burmensis">burmensis</tp:taxon-name-part></tp:taxon-name></italic> J. Polhemus &amp; Andersen, 1984, male <bold>D</bold><italic><tp:taxon-name><tp:taxon-name-part taxon-name-part-type="genus" reg="Amemboa">A.</tp:taxon-name-part><tp:taxon-name-part taxon-name-part-type="species" reg="fumi">fumi</tp:taxon-name-part></tp:taxon-name></italic> Esaki, 1925, male <bold>E, F</bold><italic><tp:taxon-name><tp:taxon-name-part taxon-name-part-type="genus" reg="Amemboa">A.</tp:taxon-name-part><tp:taxon-name-part taxon-name-part-type="species" reg="hainanica">hainanica</tp:taxon-name-part></tp:taxon-name></italic> sp. nov., females <bold>G</bold><italic><tp:taxon-name><tp:taxon-name-part taxon-name-part-type="genus" reg="Amemboa">A.</tp:taxon-name-part><tp:taxon-name-part taxon-name-part-type="species" reg="burmensis">burmensis</tp:taxon-name-part></tp:taxon-name></italic>, female <bold>H</bold><italic><tp:taxon-name><tp:taxon-name-part taxon-name-part-type="genus" reg="Amemboa">A.</tp:taxon-name-part><tp:taxon-name-part taxon-name-part-type="species" reg="fumi">fumi</tp:taxon-name-part></tp:taxon-name></italic>, female. Scale bar: 1 <abbrev xmlns:xlink="http://www.w3.org/1999/xlink" xlink:title="millimeters" id="ABBRID0EKVAE" xlink:type="simple">mm</abbrev>.</p></caption><graphic xmlns:xlink="http://www.w3.org/1999/xlink" xlink:href="zookeys-1210-001_article-125611__-g004.jpg" position="float" orientation="portrait" xlink:type="simple" id="oo_1114359.jpg"><uri content-type="original_file" xlink:type="simple">https://binary.pensoft.net/fig/1114359</uri></graphic></fig><fig id="F6" position="float" orientation="portrait"><object-id xmlns:xlink="http://www.w3.org/1999/xlink" content-type="doi" xlink:type="simple">10.3897/zookeys.1210.125611.figure6</object-id><object-id xmlns:xlink="http://www.w3.org/1999/xlink" content-type="arpha" xlink:type="simple">DD9DE4B9-552C-59A7-849A-DDF78EF94B0D</object-id><label>Figure 6.</label><caption><p>Left forelegs of <italic><tp:taxon-name><tp:taxon-name-part taxon-name-part-type="genus" reg="Amemboa">Amemboa</tp:taxon-name-part></tp:taxon-name></italic> spp. in dorsal view (males) <bold>A</bold><italic><tp:taxon-name><tp:taxon-name-part taxon-name-part-type="genus" reg="Amemboa">A.</tp:taxon-name-part><tp:taxon-name-part taxon-name-part-type="species" reg="hainanica">hainanica</tp:taxon-name-part></tp:taxon-name></italic> sp. nov. <bold>B</bold><italic><tp:taxon-name><tp:taxon-name-part taxon-name-part-type="genus" reg="Amemboa">A.</tp:taxon-name-part><tp:taxon-name-part taxon-name-part-type="species" reg="brevifasciata">brevifasciata</tp:taxon-name-part></tp:taxon-name></italic> Miyamoto, 1967 <bold>C, D</bold><italic><tp:taxon-name><tp:taxon-name-part taxon-name-part-type="genus" reg="Amemboa">A.</tp:taxon-name-part><tp:taxon-name-part taxon-name-part-type="species" reg="burmensis">burmensis</tp:taxon-name-part></tp:taxon-name></italic> J. Polhemus &amp; Andersen, 1984 <bold>E</bold><italic><tp:taxon-name><tp:taxon-name-part taxon-name-part-type="genus" reg="Amemboa">A.</tp:taxon-name-part><tp:taxon-name-part taxon-name-part-type="species" reg="cristata">cristata</tp:taxon-name-part></tp:taxon-name></italic> Polhemus &amp; Andersen, 1984 <bold>F</bold><italic><tp:taxon-name><tp:taxon-name-part taxon-name-part-type="genus" reg="Amemboa">A.</tp:taxon-name-part><tp:taxon-name-part taxon-name-part-type="species" reg="esakii">esakii</tp:taxon-name-part></tp:taxon-name></italic> J. Polhemus &amp; Andersen, 1984 <bold>G</bold><italic><tp:taxon-name><tp:taxon-name-part taxon-name-part-type="genus" reg="Amemboa">A.</tp:taxon-name-part><tp:taxon-name-part taxon-name-part-type="species" reg="fumi">fumi</tp:taxon-name-part></tp:taxon-name></italic> Esaki, 1925 <bold>H, I</bold><italic><tp:taxon-name><tp:taxon-name-part taxon-name-part-type="genus" reg="Amemboa">A.</tp:taxon-name-part><tp:taxon-name-part taxon-name-part-type="species" reg="riparia">riparia</tp:taxon-name-part></tp:taxon-name></italic> J. Polhemus &amp; Andersen, 1984 <bold>J</bold><italic><tp:taxon-name><tp:taxon-name-part taxon-name-part-type="genus" reg="Amemboa">A.</tp:taxon-name-part><tp:taxon-name-part taxon-name-part-type="species" reg="speciosa">speciosa</tp:taxon-name-part></tp:taxon-name></italic> J. Polhemus &amp; Andersen, 1984. Scale bar: 0.2 <abbrev xmlns:xlink="http://www.w3.org/1999/xlink" xlink:title="millimeters" id="ABBRID0EXGAG" xlink:type="simple">mm</abbrev>.</p></caption><graphic xmlns:xlink="http://www.w3.org/1999/xlink" xlink:href="zookeys-1210-001_article-125611__-g006.jpg" position="float" orientation="portrait" xlink:type="simple" id="oo_1114361.jpg"><uri content-type="original_file" xlink:type="simple">https://binary.pensoft.net/fig/1114361</uri></graphic></fig><fig id="F7" position="float" orientation="portrait"><object-id xmlns:xlink="http://www.w3.org/1999/xlink" content-type="doi" xlink:type="simple">10.3897/zookeys.1210.125611.figure7</object-id><object-id xmlns:xlink="http://www.w3.org/1999/xlink" content-type="arpha" xlink:type="simple">4E9CFAFC-6CD5-518F-A50B-B2F2FD7B326A</object-id><label>Figure 7.</label><caption><p>Abdominal segment VIII of <italic><tp:taxon-name><tp:taxon-name-part taxon-name-part-type="genus" reg="Amemboa">Amemboa</tp:taxon-name-part></tp:taxon-name></italic> spp. in dorsal view (males) <bold>A</bold><italic><tp:taxon-name><tp:taxon-name-part taxon-name-part-type="genus" reg="Amemboa">A.</tp:taxon-name-part><tp:taxon-name-part taxon-name-part-type="species" reg="hainanica">hainanica</tp:taxon-name-part></tp:taxon-name></italic> sp. nov. <bold>B</bold><italic><tp:taxon-name><tp:taxon-name-part taxon-name-part-type="genus" reg="Amemboa">A.</tp:taxon-name-part><tp:taxon-name-part taxon-name-part-type="species" reg="brevifasciata">brevifasciata</tp:taxon-name-part></tp:taxon-name></italic> Miyamoto, 1967 <bold>C</bold><italic><tp:taxon-name><tp:taxon-name-part taxon-name-part-type="genus" reg="Amemboa">A.</tp:taxon-name-part><tp:taxon-name-part taxon-name-part-type="species" reg="burmensis">burmensis</tp:taxon-name-part></tp:taxon-name></italic> J. Polhemus &amp; Andersen, 1984 <bold>D</bold><italic><tp:taxon-name><tp:taxon-name-part taxon-name-part-type="genus" reg="Amemboa">A.</tp:taxon-name-part><tp:taxon-name-part taxon-name-part-type="species" reg="cristata">cristata</tp:taxon-name-part></tp:taxon-name></italic> Polhemus &amp; Andersen, 1984 <bold>E</bold><italic><tp:taxon-name><tp:taxon-name-part taxon-name-part-type="genus" reg="Amemboa">A.</tp:taxon-name-part><tp:taxon-name-part taxon-name-part-type="species" reg="esakii">esakii</tp:taxon-name-part></tp:taxon-name></italic> J Polhemus &amp; Andersen, 1984 <bold>F</bold><italic><tp:taxon-name><tp:taxon-name-part taxon-name-part-type="genus" reg="Amemboa">A.</tp:taxon-name-part><tp:taxon-name-part taxon-name-part-type="species" reg="fumi">fumi</tp:taxon-name-part></tp:taxon-name></italic> Esaki, 1925 <bold>G, H</bold><italic><tp:taxon-name><tp:taxon-name-part taxon-name-part-type="genus" reg="Amemboa">A.</tp:taxon-name-part><tp:taxon-name-part taxon-name-part-type="species" reg="riparia">riparia</tp:taxon-name-part></tp:taxon-name></italic> J. Polhemus &amp; Andersen, 1984 <bold>I</bold><italic><tp:taxon-name><tp:taxon-name-part taxon-name-part-type="genus" reg="Amemboa">A.</tp:taxon-name-part><tp:taxon-name-part taxon-name-part-type="species" reg="speciosa">speciosa</tp:taxon-name-part></tp:taxon-name></italic> J. Polhemus &amp; Andersen, 1984. Scale bar: 0.2 <abbrev xmlns:xlink="http://www.w3.org/1999/xlink" xlink:title="millimeters" id="ABBRID0EWVAG" xlink:type="simple">mm</abbrev>.</p></caption><graphic xmlns:xlink="http://www.w3.org/1999/xlink" xlink:href="zookeys-1210-001_article-125611__-g007.jpg" position="float" orientation="portrait" xlink:type="simple" id="oo_1114362.jpg"><uri content-type="original_file" xlink:type="simple">https://binary.pensoft.net/fig/1114362</uri></graphic></fig><fig id="F8" position="float" orientation="portrait"><object-id xmlns:xlink="http://www.w3.org/1999/xlink" content-type="doi" xlink:type="simple">10.3897/zookeys.1210.125611.figure8</object-id><object-id xmlns:xlink="http://www.w3.org/1999/xlink" content-type="arpha" xlink:type="simple">01203918-3C74-5CE3-B854-08FEDA1A5CD3</object-id><label>Figure 8.</label><caption><p>Pygophore and proctiger of <italic><tp:taxon-name><tp:taxon-name-part taxon-name-part-type="genus" reg="Amemboa">Amemboa</tp:taxon-name-part></tp:taxon-name></italic> spp. in ventral view <bold>A</bold><italic><tp:taxon-name><tp:taxon-name-part taxon-name-part-type="genus" reg="Amemboa">A.</tp:taxon-name-part><tp:taxon-name-part taxon-name-part-type="species" reg="hainanica">hainanica</tp:taxon-name-part></tp:taxon-name></italic> sp. nov. <bold>B</bold><italic><tp:taxon-name><tp:taxon-name-part taxon-name-part-type="genus" reg="Amemboa">A.</tp:taxon-name-part><tp:taxon-name-part taxon-name-part-type="species" reg="brevifasciata">brevifasciata</tp:taxon-name-part></tp:taxon-name></italic> Miyamoto, 1967 <bold>C</bold><italic><tp:taxon-name><tp:taxon-name-part taxon-name-part-type="genus" reg="Amemboa">A.</tp:taxon-name-part><tp:taxon-name-part taxon-name-part-type="species" reg="burmensis">burmensis</tp:taxon-name-part></tp:taxon-name></italic> J. Polhemus &amp; Andersen, 1984 <bold>D</bold><italic><tp:taxon-name><tp:taxon-name-part taxon-name-part-type="genus" reg="Amemboa">A.</tp:taxon-name-part><tp:taxon-name-part taxon-name-part-type="species" reg="cristata">cristata</tp:taxon-name-part></tp:taxon-name></italic> Polhemus &amp; Andersen, 1984 <bold>E</bold><italic><tp:taxon-name><tp:taxon-name-part taxon-name-part-type="genus" reg="Amemboa">A.</tp:taxon-name-part><tp:taxon-name-part taxon-name-part-type="species" reg="esakii">esakii</tp:taxon-name-part></tp:taxon-name></italic> J. Polhemus &amp; Andersen, 1984 <bold>F</bold><italic><tp:taxon-name><tp:taxon-name-part taxon-name-part-type="genus" reg="Amemboa">A.</tp:taxon-name-part><tp:taxon-name-part taxon-name-part-type="species" reg="fumi">fumi</tp:taxon-name-part></tp:taxon-name></italic> Esaki, 1925 <bold>G, H</bold><italic><tp:taxon-name><tp:taxon-name-part taxon-name-part-type="genus" reg="Amemboa">A.</tp:taxon-name-part><tp:taxon-name-part taxon-name-part-type="species" reg="riparia">riparia</tp:taxon-name-part></tp:taxon-name></italic> J. Polhemus &amp; Andersen, 1984 <bold>I</bold><italic><tp:taxon-name><tp:taxon-name-part taxon-name-part-type="genus" reg="Amemboa">A.</tp:taxon-name-part><tp:taxon-name-part taxon-name-part-type="species" reg="speciosa">speciosa</tp:taxon-name-part></tp:taxon-name></italic> J. Polhemus &amp; Andersen, 1984. Abbreviation: la = lateral arm of proctiger. Scale bar: 0.2 <abbrev xmlns:xlink="http://www.w3.org/1999/xlink" xlink:title="millimeters" id="ABBRID0EWZAG" xlink:type="simple">mm</abbrev>.</p></caption><graphic xmlns:xlink="http://www.w3.org/1999/xlink" xlink:href="zookeys-1210-001_article-125611__-g008.jpg" position="float" orientation="portrait" xlink:type="simple" id="oo_1114363.jpg"><uri content-type="original_file" xlink:type="simple">https://binary.pensoft.net/fig/1114363</uri></graphic></fig><fig id="F9" position="float" orientation="portrait"><object-id xmlns:xlink="http://www.w3.org/1999/xlink" content-type="doi" xlink:type="simple">10.3897/zookeys.1210.125611.figure9</object-id><object-id xmlns:xlink="http://www.w3.org/1999/xlink" content-type="arpha" xlink:type="simple">72C9F5AC-125E-5659-AFB7-7482B1DB6AF1</object-id><label>Figure 9.</label><caption><p>Pygophore of <italic><tp:taxon-name><tp:taxon-name-part taxon-name-part-type="genus" reg="Amemboa">Amemboa</tp:taxon-name-part></tp:taxon-name></italic> spp. in ventral view <bold>A</bold><italic><tp:taxon-name><tp:taxon-name-part taxon-name-part-type="genus" reg="Amemboa">A.</tp:taxon-name-part><tp:taxon-name-part taxon-name-part-type="species" reg="hainanica">hainanica</tp:taxon-name-part></tp:taxon-name></italic> sp. nov. <bold>B</bold><italic><tp:taxon-name><tp:taxon-name-part taxon-name-part-type="genus" reg="Amemboa">A.</tp:taxon-name-part><tp:taxon-name-part taxon-name-part-type="species" reg="brevifasciata">brevifasciata</tp:taxon-name-part></tp:taxon-name></italic> Miyamoto, 1967 <bold>C</bold><italic><tp:taxon-name><tp:taxon-name-part taxon-name-part-type="genus" reg="Amemboa">A.</tp:taxon-name-part><tp:taxon-name-part taxon-name-part-type="species" reg="burmensis">burmensis</tp:taxon-name-part></tp:taxon-name></italic> J. Polhemus &amp; Andersen, 1984 <bold>D</bold><italic><tp:taxon-name><tp:taxon-name-part taxon-name-part-type="genus" reg="Amemboa">A.</tp:taxon-name-part><tp:taxon-name-part taxon-name-part-type="species" reg="cristata">cristata</tp:taxon-name-part></tp:taxon-name></italic> Polhemus &amp; Andersen, 1984 <bold>E</bold><italic><tp:taxon-name><tp:taxon-name-part taxon-name-part-type="genus" reg="Amemboa">A.</tp:taxon-name-part><tp:taxon-name-part taxon-name-part-type="species" reg="esakii">esakii</tp:taxon-name-part></tp:taxon-name></italic> J. Polhemus &amp; Andersen, 1984 <bold>F</bold><italic><tp:taxon-name><tp:taxon-name-part taxon-name-part-type="genus" reg="Amemboa">A.</tp:taxon-name-part><tp:taxon-name-part taxon-name-part-type="species" reg="fumi">fumi</tp:taxon-name-part></tp:taxon-name></italic> Esaki, 1925 <bold>G, H</bold><italic><tp:taxon-name><tp:taxon-name-part taxon-name-part-type="genus" reg="Amemboa">A.</tp:taxon-name-part><tp:taxon-name-part taxon-name-part-type="species" reg="riparia">riparia</tp:taxon-name-part></tp:taxon-name></italic> J. Polhemus &amp; Andersen, 1984 <bold>I</bold><italic><tp:taxon-name><tp:taxon-name-part taxon-name-part-type="genus" reg="Amemboa">A.</tp:taxon-name-part><tp:taxon-name-part taxon-name-part-type="species" reg="speciosa">speciosa</tp:taxon-name-part></tp:taxon-name></italic> J. Polhemus &amp; Andersen, 1984. Abbreviations: bp = blunt process, lp = lateral process, mp = median process. Scale bar: 0.2 <abbrev xmlns:xlink="http://www.w3.org/1999/xlink" xlink:title="millimeters" id="ABBRID0EW4AG" xlink:type="simple">mm</abbrev>.</p></caption><graphic xmlns:xlink="http://www.w3.org/1999/xlink" xlink:href="zookeys-1210-001_article-125611__-g009.jpg" position="float" orientation="portrait" xlink:type="simple" id="oo_1114364.jpg"><uri content-type="original_file" xlink:type="simple">https://binary.pensoft.net/fig/1114364</uri></graphic></fig><fig id="F10" position="float" orientation="portrait"><object-id xmlns:xlink="http://www.w3.org/1999/xlink" content-type="doi" xlink:type="simple">10.3897/zookeys.1210.125611.figure10</object-id><object-id xmlns:xlink="http://www.w3.org/1999/xlink" content-type="arpha" xlink:type="simple">C5B30A89-7175-5D64-88D7-70F0FF13C698</object-id><label>Figure 10.</label><caption><p>Pygophore and proctiger of <italic><tp:taxon-name><tp:taxon-name-part taxon-name-part-type="genus" reg="Amemboa">Amemboa</tp:taxon-name-part></tp:taxon-name></italic> spp. in lateral view <bold>A</bold><italic><tp:taxon-name><tp:taxon-name-part taxon-name-part-type="genus" reg="Amemboa">A.</tp:taxon-name-part><tp:taxon-name-part taxon-name-part-type="species" reg="hainanica">hainanica</tp:taxon-name-part></tp:taxon-name></italic> sp. nov. <bold>B</bold><italic><tp:taxon-name><tp:taxon-name-part taxon-name-part-type="genus" reg="Amemboa">A.</tp:taxon-name-part><tp:taxon-name-part taxon-name-part-type="species" reg="brevifasciata">brevifasciata</tp:taxon-name-part></tp:taxon-name></italic> Miyamoto, 1967 <bold>C</bold><italic><tp:taxon-name><tp:taxon-name-part taxon-name-part-type="genus" reg="Amemboa">A.</tp:taxon-name-part><tp:taxon-name-part taxon-name-part-type="species" reg="burmensis">burmensis</tp:taxon-name-part></tp:taxon-name></italic> J. Polhemus &amp; Andersen, 1984 <bold>D</bold><italic><tp:taxon-name><tp:taxon-name-part taxon-name-part-type="genus" reg="Amemboa">A.</tp:taxon-name-part><tp:taxon-name-part taxon-name-part-type="species" reg="cristata">cristata</tp:taxon-name-part></tp:taxon-name></italic> Polhemus &amp; Andersen, 1984 <bold>E</bold><italic><tp:taxon-name><tp:taxon-name-part taxon-name-part-type="genus" reg="Amemboa">A.</tp:taxon-name-part><tp:taxon-name-part taxon-name-part-type="species" reg="esakii">esakii</tp:taxon-name-part></tp:taxon-name></italic> J. Polhemus &amp; Andersen, 1984 <bold>F</bold><italic><tp:taxon-name><tp:taxon-name-part taxon-name-part-type="genus" reg="Amemboa">A.</tp:taxon-name-part><tp:taxon-name-part taxon-name-part-type="species" reg="fumi">fumi</tp:taxon-name-part></tp:taxon-name></italic> Esaki, 1925 <bold>G, H</bold><italic><tp:taxon-name><tp:taxon-name-part taxon-name-part-type="genus" reg="Amemboa">A.</tp:taxon-name-part><tp:taxon-name-part taxon-name-part-type="species" reg="riparia">riparia</tp:taxon-name-part></tp:taxon-name></italic> J. Polhemus &amp; Andersen, 1984 <bold>I</bold><italic><tp:taxon-name><tp:taxon-name-part taxon-name-part-type="genus" reg="Amemboa">A.</tp:taxon-name-part><tp:taxon-name-part taxon-name-part-type="species" reg="speciosa">speciosa</tp:taxon-name-part></tp:taxon-name></italic> J. Polhemus &amp; Andersen, 1984. Abbreviation: la = lateral arm of proctiger. Scale bar: 0.2 <abbrev xmlns:xlink="http://www.w3.org/1999/xlink" xlink:title="millimeters" id="ABBRID0EWBBG" xlink:type="simple">mm</abbrev>.</p></caption><graphic xmlns:xlink="http://www.w3.org/1999/xlink" xlink:href="zookeys-1210-001_article-125611__-g010.jpg" position="float" orientation="portrait" xlink:type="simple" id="oo_1114365.jpg"><uri content-type="original_file" xlink:type="simple">https://binary.pensoft.net/fig/1114365</uri></graphic></fig><fig id="F11" position="float" orientation="portrait"><object-id xmlns:xlink="http://www.w3.org/1999/xlink" content-type="doi" xlink:type="simple">10.3897/zookeys.1210.125611.figure11</object-id><object-id xmlns:xlink="http://www.w3.org/1999/xlink" content-type="arpha" xlink:type="simple">2ED892B6-FE64-5118-ACA6-BB301A11391E</object-id><label>Figure 11.</label><caption><p>Pygophore of <italic><tp:taxon-name><tp:taxon-name-part taxon-name-part-type="genus" reg="Amemboa">Amemboa</tp:taxon-name-part></tp:taxon-name></italic> spp. in lateral view <bold>A</bold><italic><tp:taxon-name><tp:taxon-name-part taxon-name-part-type="genus" reg="Amemboa">A.</tp:taxon-name-part><tp:taxon-name-part taxon-name-part-type="species" reg="hainanica">hainanica</tp:taxon-name-part></tp:taxon-name></italic> sp. nov. <bold>B</bold><italic><tp:taxon-name><tp:taxon-name-part taxon-name-part-type="genus" reg="Amemboa">A.</tp:taxon-name-part><tp:taxon-name-part taxon-name-part-type="species" reg="brevifasciata">brevifasciata</tp:taxon-name-part></tp:taxon-name></italic> Miyamoto, 1967 <bold>C</bold><italic><tp:taxon-name><tp:taxon-name-part taxon-name-part-type="genus" reg="Amemboa">A.</tp:taxon-name-part><tp:taxon-name-part taxon-name-part-type="species" reg="burmensis">burmensis</tp:taxon-name-part></tp:taxon-name></italic> J. Polhemus &amp; Andersen, 1984 <bold>D</bold><italic><tp:taxon-name><tp:taxon-name-part taxon-name-part-type="genus" reg="Amemboa">A.</tp:taxon-name-part><tp:taxon-name-part taxon-name-part-type="species" reg="cristata">cristata</tp:taxon-name-part></tp:taxon-name></italic> Polhemus &amp; Andersen, 1984 <bold>E</bold><italic><tp:taxon-name><tp:taxon-name-part taxon-name-part-type="genus" reg="Amemboa">A.</tp:taxon-name-part><tp:taxon-name-part taxon-name-part-type="species" reg="esakii">esakii</tp:taxon-name-part></tp:taxon-name></italic> J. Polhemus &amp; Andersen, 1984 <bold>F</bold><italic><tp:taxon-name><tp:taxon-name-part taxon-name-part-type="genus" reg="Amemboa">A.</tp:taxon-name-part><tp:taxon-name-part taxon-name-part-type="species" reg="fumi">fumi</tp:taxon-name-part></tp:taxon-name></italic> Esaki, 1925 <bold>G, H</bold><italic><tp:taxon-name><tp:taxon-name-part taxon-name-part-type="genus" reg="Amemboa">A.</tp:taxon-name-part><tp:taxon-name-part taxon-name-part-type="species" reg="riparia">riparia</tp:taxon-name-part></tp:taxon-name></italic> J. Polhemus &amp; Andersen, 1984 <bold>I</bold><italic><tp:taxon-name><tp:taxon-name-part taxon-name-part-type="genus" reg="Amemboa">A.</tp:taxon-name-part><tp:taxon-name-part taxon-name-part-type="species" reg="speciosa">speciosa</tp:taxon-name-part></tp:taxon-name></italic> J. Polhemus &amp; Andersen, 1984. Abbreviation: mp = median process. Scale bar: 0.2 <abbrev xmlns:xlink="http://www.w3.org/1999/xlink" xlink:title="millimeters" id="ABBRID0EYOBG" xlink:type="simple">mm</abbrev>.</p></caption><graphic xmlns:xlink="http://www.w3.org/1999/xlink" xlink:href="zookeys-1210-001_article-125611__-g011.jpg" position="float" orientation="portrait" xlink:type="simple" id="oo_1114366.jpg"><uri content-type="original_file" xlink:type="simple">https://binary.pensoft.net/fig/1114366</uri></graphic></fig><fig id="F12" position="float" orientation="portrait"><object-id xmlns:xlink="http://www.w3.org/1999/xlink" content-type="doi" xlink:type="simple">10.3897/zookeys.1210.125611.figure12</object-id><object-id xmlns:xlink="http://www.w3.org/1999/xlink" content-type="arpha" xlink:type="simple">192178E0-2235-5117-8CBC-99A791193745</object-id><label>Figure 12.</label><caption><p>Photographs of bodies of <italic><tp:taxon-name><tp:taxon-name-part taxon-name-part-type="genus" reg="Amemboa">Amemboa</tp:taxon-name-part></tp:taxon-name></italic> spp., females in dorsal view, apterous form if not stated otherwise <bold>A, B</bold><italic><tp:taxon-name><tp:taxon-name-part taxon-name-part-type="genus" reg="Amemboa">A.</tp:taxon-name-part><tp:taxon-name-part taxon-name-part-type="species" reg="hainanica">hainanica</tp:taxon-name-part></tp:taxon-name></italic> sp. nov. <bold>C</bold><italic><tp:taxon-name><tp:taxon-name-part taxon-name-part-type="genus" reg="Amemboa">A.</tp:taxon-name-part><tp:taxon-name-part taxon-name-part-type="species" reg="brevifasciata">brevifasciata</tp:taxon-name-part></tp:taxon-name></italic> Miyamoto, 1967 <bold>D</bold><italic><tp:taxon-name><tp:taxon-name-part taxon-name-part-type="genus" reg="Amemboa">A.</tp:taxon-name-part><tp:taxon-name-part taxon-name-part-type="species" reg="burmensis">burmensis</tp:taxon-name-part></tp:taxon-name></italic> J. Polhemus &amp; Andersen, 1984 <bold>E</bold><italic><tp:taxon-name><tp:taxon-name-part taxon-name-part-type="genus" reg="Amemboa">A.</tp:taxon-name-part><tp:taxon-name-part taxon-name-part-type="species" reg="cristata">cristata</tp:taxon-name-part></tp:taxon-name></italic> Polhemus &amp; Andersen, 1984 <bold>F</bold><italic><tp:taxon-name><tp:taxon-name-part taxon-name-part-type="genus" reg="Amemboa">A.</tp:taxon-name-part><tp:taxon-name-part taxon-name-part-type="species" reg="esakii">esakii</tp:taxon-name-part></tp:taxon-name></italic> J. Polhemus &amp; Andersen, 1984 <bold>G</bold><italic><tp:taxon-name><tp:taxon-name-part taxon-name-part-type="genus" reg="Amemboa">A.</tp:taxon-name-part><tp:taxon-name-part taxon-name-part-type="species" reg="fumi">fumi</tp:taxon-name-part></tp:taxon-name></italic> Esaki, 1925 <bold>H, I</bold><italic><tp:taxon-name><tp:taxon-name-part taxon-name-part-type="genus" reg="Amemboa">A.</tp:taxon-name-part><tp:taxon-name-part taxon-name-part-type="species" reg="riparia">riparia</tp:taxon-name-part></tp:taxon-name></italic> J. Polhemus &amp; Andersen, 1984, macropterous form (<bold>H</bold>) and apterous form (<bold>I</bold>) <bold>J</bold><italic><tp:taxon-name><tp:taxon-name-part taxon-name-part-type="genus" reg="Amemboa">A.</tp:taxon-name-part><tp:taxon-name-part taxon-name-part-type="species" reg="speciosa">speciosa</tp:taxon-name-part></tp:taxon-name></italic> J. Polhemus &amp; Andersen, 1984. Scale bar: 1 <abbrev xmlns:xlink="http://www.w3.org/1999/xlink" xlink:title="millimeters" id="ABBRID0E3SBG" xlink:type="simple">mm</abbrev>.</p></caption><graphic xmlns:xlink="http://www.w3.org/1999/xlink" xlink:href="zookeys-1210-001_article-125611__-g012.jpg" position="float" orientation="portrait" xlink:type="simple" id="oo_1114367.jpg"><uri content-type="original_file" xlink:type="simple">https://binary.pensoft.net/fig/1114367</uri></graphic></fig><fig id="F18" position="float" orientation="portrait"><object-id xmlns:xlink="http://www.w3.org/1999/xlink" content-type="doi" xlink:type="simple">10.3897/zookeys.1210.125611.figure18</object-id><object-id xmlns:xlink="http://www.w3.org/1999/xlink" content-type="arpha" xlink:type="simple">E32A3ED3-CA5C-5BA1-86C8-0D038207F7A9</object-id><label>Figure 18.</label><caption><p>Distribution map of <italic><tp:taxon-name><tp:taxon-name-part taxon-name-part-type="genus" reg="Amemboa">Amemboa</tp:taxon-name-part></tp:taxon-name></italic> spp. of China.</p></caption><graphic xmlns:xlink="http://www.w3.org/1999/xlink" xlink:href="zookeys-1210-001_article-125611__-g018.jpg" position="float" orientation="portrait" xlink:type="simple" id="oo_1114373.jpg"><uri content-type="original_file" xlink:type="simple">https://binary.pensoft.net/fig/1114373</uri></graphic></fig></tp:treatment-sec><ref-list><ref id="B5"><mixed-citation xmlns:xlink="http://www.w3.org/1999/xlink" xlink:type="simple"><person-group><name name-style="western"><surname>Polhemus</surname><given-names>JT</given-names></name><name name-style="western"><surname>Andersen</surname><given-names>NM</given-names></name></person-group> (<year>1984</year>) <article-title>A revision of <italic><tp:taxon-name><tp:taxon-name-part taxon-name-part-type="genus">Amemboa</tp:taxon-name-part></tp:taxon-name></italic> Esaki with notes on the phylogeny and ecological evolution of eotrechine water striders (<tp:taxon-name><tp:taxon-name-part taxon-name-part-type="class">Insecta</tp:taxon-name-part></tp:taxon-name>, <tp:taxon-name><tp:taxon-name-part taxon-name-part-type="order">Hemiptera</tp:taxon-name-part></tp:taxon-name>, <tp:taxon-name><tp:taxon-name-part taxon-name-part-type="family">Gerridae</tp:taxon-name-part></tp:taxon-name>).</article-title><source>Steenstrupia (Copenhagen)</source><volume>10</volume>(<issue>3</issue>): <fpage>65</fpage>–<lpage>111</lpage>.</mixed-citation></ref><ref id="B4"><mixed-citation xmlns:xlink="http://www.w3.org/1999/xlink" xlink:type="simple"><person-group><name name-style="western"><surname>Polhemus</surname><given-names>DA</given-names></name></person-group> (<year>2017</year>) <article-title>An initial survey of aquatic and semi-aquatic <tp:taxon-name><tp:taxon-name-part taxon-name-part-type="suborder">Heteroptera</tp:taxon-name-part></tp:taxon-name> (<tp:taxon-name><tp:taxon-name-part taxon-name-part-type="class">Insecta</tp:taxon-name-part></tp:taxon-name>) from the Cardamom Mountains and adjacent uplands of southwestern Cambodia, with descriptions of four new species.</article-title><source>Tijdschrift voor Entomologie</source><volume>160</volume>(<issue>2</issue>): <fpage>89</fpage>–<lpage>138</lpage>. <ext-link xlink:href="10.1163/22119434-00002068" ext-link-type="doi" xlink:type="simple">https://doi.org/10.1163/22119434-00002068</ext-link></mixed-citation></ref></ref-list></tp:taxon-treatment>
