# Supplementary material for: ﻿Taxonomic review of Amemboa Esaki, 1925 from China, with description of a new species (Hemiptera, Heteroptera, Gerridae)
Source: Zookeys. 2024 Aug 15;1210:1–28. doi: 10.3897/zookeys.1210.125611 (PMC11342382; doi:10.3897/zookeys.1210.125611)
Supplement: XML Treatment for Amemboa fumi [file zookeys.1210.125611-treatment6.xml]

<!DOCTYPE tp:taxon-treatment
  PUBLIC "-//TaxonX//DTD Taxonomic Treatment Publishing DTD v0 20100105//EN" "tax-treatment-NSO.dtd">
<tp:taxon-treatment xmlns:tp="http://www.plazi.org/taxpub"><tp:treatment-meta><kwd-group><label>Taxon classification</label><kwd>
              <named-content content-type="kingdom">Animalia</named-content>
            </kwd><kwd>
              <named-content content-type="order">Hemiptera</named-content>
            </kwd><kwd>
              <named-content content-type="family">Gerridae</named-content>
            </kwd></kwd-group><mixed-citation publication-type="journal"><person-group><name><surname>Leng</surname><given-names>Zhaoqi</given-names></name><name><surname>Zhang</surname><given-names>Beichen</given-names></name><name><surname>Jin</surname><given-names>Zezhong</given-names></name><name><surname>Ye</surname><given-names>Zhen</given-names></name></person-group><article-title>﻿Taxonomic review of <italic><tp:taxon-name><tp:taxon-name-part taxon-name-part-type="genus" reg="Amemboa">Amemboa</tp:taxon-name-part></tp:taxon-name></italic> Esaki, 1925 from China, with description of a new species (<tp:taxon-name><tp:taxon-name-part taxon-name-part-type="order">Hemiptera</tp:taxon-name-part></tp:taxon-name>, <tp:taxon-name><tp:taxon-name-part taxon-name-part-type="suborder">Heteroptera</tp:taxon-name-part></tp:taxon-name>, <tp:taxon-name><tp:taxon-name-part taxon-name-part-type="family">Gerridae</tp:taxon-name-part></tp:taxon-name>)</article-title><source>Zookeys</source><day>15</day><month>08</month><year>2024</year><volume>1210</volume><fpage>1</fpage><lpage>28</lpage><pub-id pub-id-type="doi">10.3897/zookeys.1210.125611</pub-id></mixed-citation></tp:treatment-meta><tp:nomenclature><label>﻿</label><tp:taxon-name>
            <object-id xmlns:xlink="http://www.w3.org/1999/xlink" content-type="arpha" xlink:type="simple">8EDD6F98-3167-581F-AC08-A925273F1235</object-id>
            <tp:taxon-name-part taxon-name-part-type="genus" reg="Amemboa">Amemboa</tp:taxon-name-part>
            <tp:taxon-name-part taxon-name-part-type="species" reg="fumi">fumi</tp:taxon-name-part>
          </tp:taxon-name><tp:taxon-authority>Esaki, 1925</tp:taxon-authority><xref ref-type="fig" rid="F2">Figs 2G</xref><xref ref-type="fig" rid="F3">, 3F</xref><xref ref-type="fig" rid="F4">, 4D, H</xref><xref ref-type="fig" rid="F6">, 6G</xref><xref ref-type="fig" rid="F7">, 7F</xref><xref ref-type="fig" rid="F8">, 8F</xref><xref ref-type="fig" rid="F9">, 9F</xref><xref ref-type="fig" rid="F10">, 10F</xref><xref ref-type="fig" rid="F11">, 11F</xref><xref ref-type="fig" rid="F12">, 12G</xref><xref ref-type="fig" rid="F18">, 18</xref></tp:nomenclature><tp:treatment-sec sec-type="material" id="SECID0EGWAI"><title>Material examined.</title><p>3 ♂♂ (apterous), China, Taiwan Island, Nan-tou County, Ren-ai Village, Nan-shan-xi; <named-content xmlns:xlink="http://www.w3.org/1999/xlink" content-type="dwc:verbatimCoordinates" xlink:type="simple"><named-content content-type="geo-json" specific-use="{&#34;type&#34;:&#34;Point&#34;,&#34;coordinates&#34;:[121.089167,24.026917]}" id="NCID0EPWAI" xlink:type="simple">24°1'36.9"N, 121°5'21.0"E</named-content></named-content>; 6 Jun. 2013; Zhen Ye leg. (<abbrev xmlns:xlink="http://www.w3.org/1999/xlink" xlink:title="Institute of Entomology, College of Life Sciences, Nankai University" id="ABBRID0EUWAI" xlink:type="simple">NKUM</abbrev>) • 6 ♂♂, 5 ♀♀ (apterous), China, Taiwan Island, Xin-bei County, Wu-lai District, Xin-xian-bu-dao; <named-content xmlns:xlink="http://www.w3.org/1999/xlink" content-type="dwc:verbatimCoordinates" xlink:type="simple"><named-content content-type="geo-json" specific-use="{&#34;type&#34;:&#34;Point&#34;,&#34;coordinates&#34;:[121.537500,24.840306]}" id="NCID0E2WAI" xlink:type="simple">24°50'25.1"N, 121°32'15.0"E</named-content></named-content>; 197 m a.s.l.; 6 Sep. 2017; Juan-juan Yuan leg. (<abbrev xmlns:xlink="http://www.w3.org/1999/xlink" xlink:title="Institute of Entomology, College of Life Sciences, Nankai University" id="ABBRID0EAXAI" xlink:type="simple">NKUM</abbrev>) • 2 ♂♂ (apterous), China, Taiwan Island, Nan-tou County, Yu-chi Village; <named-content xmlns:xlink="http://www.w3.org/1999/xlink" content-type="dwc:verbatimCoordinates" xlink:type="simple"><named-content content-type="geo-json" specific-use="{&#34;type&#34;:&#34;Point&#34;,&#34;coordinates&#34;:[120.926944,23.849694]}" id="NCID0EHXAI" xlink:type="simple">23°50'58.9"N, 120°55'37.0"E</named-content></named-content>; 6 Nov. 2016; Hua-xi Liu leg. (<abbrev xmlns:xlink="http://www.w3.org/1999/xlink" xlink:title="Institute of Entomology, College of Life Sciences, Nankai University" id="ABBRID0EMXAI" xlink:type="simple">NKUM</abbrev>).</p></tp:treatment-sec><tp:treatment-sec sec-type="diagnosis" id="SECID0EQXAI"><title>Diagnosis.</title><p>Color pattern as shown in Figs <xref ref-type="fig" rid="F2">2G</xref>, <xref ref-type="fig" rid="F3">3F</xref>, <xref ref-type="fig" rid="F4">4D, H</xref>, <xref ref-type="fig" rid="F12">12G</xref>. Males: profemur moderately incrassate (Fig. <xref ref-type="fig" rid="F6">6G</xref>); ventral side of the profemur with two tufts of dark setae on the apical 1/2 (Fig. <xref ref-type="fig" rid="F6">6G</xref>); protibia slightly curved and with an indistinct tumescence on basal 1/3 (Fig. <xref ref-type="fig" rid="F6">6G</xref>); abdominal segment VIII relatively short (Fig. <xref ref-type="fig" rid="F7">7F</xref>); pygophore posteriorly with a digitate median process in ventral view, also with a pair of blunt processes at lateral sides of the median process, without distinct angular lateral process (Figs <xref ref-type="fig" rid="F8">8F</xref>, <xref ref-type="fig" rid="F9">9F</xref>); median process of pygophore relatively narrow in lateral view (Figs <xref ref-type="fig" rid="F10">10F</xref>, <xref ref-type="fig" rid="F11">11F</xref>); lateral arm of proctiger relatively curved and slender in ventral view (Fig. <xref ref-type="fig" rid="F8">8F</xref>), without subapical process in lateral view (Fig. <xref ref-type="fig" rid="F10">10F</xref>).</p></tp:treatment-sec><tp:treatment-sec sec-type="comparisons" id="SECID0EOZAI"><title>Comparative notes.</title><p>See comparative notes under <italic><tp:taxon-name><tp:taxon-name-part taxon-name-part-type="genus" reg="Amemboa">A.</tp:taxon-name-part><tp:taxon-name-part taxon-name-part-type="species" reg="hainanica">hainanica</tp:taxon-name-part></tp:taxon-name></italic> sp. nov.</p></tp:treatment-sec><tp:treatment-sec sec-type="distribution" id="SECID0E6ZAI"><title>Distribution.</title><p>China: Taiwan (Fig. <xref ref-type="fig" rid="F18">18</xref>).</p></tp:treatment-sec><tp:treatment-sec><!--Section generated to contain objects referenced in tp:taxon-treatment.--><fig id="F2" position="float" orientation="portrait"><object-id xmlns:xlink="http://www.w3.org/1999/xlink" content-type="doi" xlink:type="simple">10.3897/zookeys.1210.125611.figure2</object-id><object-id xmlns:xlink="http://www.w3.org/1999/xlink" content-type="arpha" xlink:type="simple">277EE99D-A154-57F5-8A67-14F27D9F1DB2</object-id><label>Figure 2.</label><caption><p>Photographs of bodies of <italic><tp:taxon-name><tp:taxon-name-part taxon-name-part-type="genus" reg="Amemboa">Amemboa</tp:taxon-name-part></tp:taxon-name></italic> spp., apterous males in dorsal view <bold>A, B</bold><italic><tp:taxon-name><tp:taxon-name-part taxon-name-part-type="genus" reg="Amemboa">A.</tp:taxon-name-part><tp:taxon-name-part taxon-name-part-type="species" reg="hainanica">hainanica</tp:taxon-name-part></tp:taxon-name></italic> sp. nov <bold>C</bold><italic><tp:taxon-name><tp:taxon-name-part taxon-name-part-type="genus" reg="Amemboa">A.</tp:taxon-name-part><tp:taxon-name-part taxon-name-part-type="species" reg="brevifasciata">brevifasciata</tp:taxon-name-part></tp:taxon-name></italic> Miyamoto, 1967 <bold>D</bold><italic><tp:taxon-name><tp:taxon-name-part taxon-name-part-type="genus" reg="Amemboa">A.</tp:taxon-name-part><tp:taxon-name-part taxon-name-part-type="species" reg="burmensis">burmensis</tp:taxon-name-part></tp:taxon-name></italic> J. Polhemus &amp; Andersen, 1984 <bold>E</bold><italic><tp:taxon-name><tp:taxon-name-part taxon-name-part-type="genus" reg="Amemboa">A.</tp:taxon-name-part><tp:taxon-name-part taxon-name-part-type="species" reg="cristata">cristata</tp:taxon-name-part></tp:taxon-name></italic> Polhemus &amp; Andersen, 1984 <bold>F</bold><italic><tp:taxon-name><tp:taxon-name-part taxon-name-part-type="genus" reg="Amemboa">A.</tp:taxon-name-part><tp:taxon-name-part taxon-name-part-type="species" reg="esakii">esakii</tp:taxon-name-part></tp:taxon-name></italic> J. Polhemus &amp; Andersen, 1984 <bold>G</bold><italic><tp:taxon-name><tp:taxon-name-part taxon-name-part-type="genus" reg="Amemboa">A.</tp:taxon-name-part><tp:taxon-name-part taxon-name-part-type="species" reg="fumi">fumi</tp:taxon-name-part></tp:taxon-name></italic> Esaki, 1925 <bold>H, I</bold><italic><tp:taxon-name><tp:taxon-name-part taxon-name-part-type="genus" reg="Amemboa">A.</tp:taxon-name-part><tp:taxon-name-part taxon-name-part-type="species" reg="riparia">riparia</tp:taxon-name-part></tp:taxon-name></italic> J. Polhemus &amp; Andersen, 1984 <bold>J</bold><italic><tp:taxon-name><tp:taxon-name-part taxon-name-part-type="genus" reg="Amemboa">A.</tp:taxon-name-part><tp:taxon-name-part taxon-name-part-type="species" reg="speciosa">speciosa</tp:taxon-name-part></tp:taxon-name></italic> J. Polhemus &amp; Andersen, 1984. Scale bar: 1 <abbrev xmlns:xlink="http://www.w3.org/1999/xlink" xlink:title="millimeters" id="ABBRID0EEOAE" xlink:type="simple">mm</abbrev>.</p></caption><graphic xmlns:xlink="http://www.w3.org/1999/xlink" xlink:href="zookeys-1210-001_article-125611__-g002.jpg" position="float" orientation="portrait" xlink:type="simple" id="oo_1114357.jpg"><uri content-type="original_file" xlink:type="simple">https://binary.pensoft.net/fig/1114357</uri></graphic></fig><fig id="F3" position="float" orientation="portrait"><object-id xmlns:xlink="http://www.w3.org/1999/xlink" content-type="doi" xlink:type="simple">10.3897/zookeys.1210.125611.figure3</object-id><object-id xmlns:xlink="http://www.w3.org/1999/xlink" content-type="arpha" xlink:type="simple">C776AD58-46D2-5057-A66E-5D0E5FFD5BD6</object-id><label>Figure 3.</label><caption><p>Photographs of bodies of <italic><tp:taxon-name><tp:taxon-name-part taxon-name-part-type="genus" reg="Amemboa">Amemboa</tp:taxon-name-part></tp:taxon-name></italic> spp., apterous males in ventral view <bold>A</bold><italic><tp:taxon-name><tp:taxon-name-part taxon-name-part-type="genus" reg="Amemboa">A.</tp:taxon-name-part><tp:taxon-name-part taxon-name-part-type="species" reg="hainanica">hainanica</tp:taxon-name-part></tp:taxon-name></italic> sp. nov. <bold>B</bold><italic><tp:taxon-name><tp:taxon-name-part taxon-name-part-type="genus" reg="Amemboa">A.</tp:taxon-name-part><tp:taxon-name-part taxon-name-part-type="species" reg="brevifasciata">brevifasciata</tp:taxon-name-part></tp:taxon-name></italic> Miyamoto, 1967 <bold>C</bold><italic><tp:taxon-name><tp:taxon-name-part taxon-name-part-type="genus" reg="Amemboa">A.</tp:taxon-name-part><tp:taxon-name-part taxon-name-part-type="species" reg="burmensis">burmensis</tp:taxon-name-part></tp:taxon-name></italic> J. Polhemus &amp; Andersen, 1984 <bold>D</bold><italic><tp:taxon-name><tp:taxon-name-part taxon-name-part-type="genus" reg="Amemboa">A.</tp:taxon-name-part><tp:taxon-name-part taxon-name-part-type="species" reg="cristata">cristata</tp:taxon-name-part></tp:taxon-name></italic> Polhemus &amp; Andersen, 1984 <bold>E</bold><italic><tp:taxon-name><tp:taxon-name-part taxon-name-part-type="genus" reg="Amemboa">A.</tp:taxon-name-part><tp:taxon-name-part taxon-name-part-type="species" reg="esakii">esakii</tp:taxon-name-part></tp:taxon-name></italic> J. Polhemus &amp; Andersen, 1984 <bold>F</bold><italic><tp:taxon-name><tp:taxon-name-part taxon-name-part-type="genus" reg="Amemboa">A.</tp:taxon-name-part><tp:taxon-name-part taxon-name-part-type="species" reg="fumi">fumi</tp:taxon-name-part></tp:taxon-name></italic> Esaki, 1925 <bold>G, H</bold><italic><tp:taxon-name><tp:taxon-name-part taxon-name-part-type="genus" reg="Amemboa">A.</tp:taxon-name-part><tp:taxon-name-part taxon-name-part-type="species" reg="riparia">riparia</tp:taxon-name-part></tp:taxon-name></italic> J. Polhemus &amp; Andersen, 1984 <bold>I</bold><italic><tp:taxon-name><tp:taxon-name-part taxon-name-part-type="genus" reg="Amemboa">A.</tp:taxon-name-part><tp:taxon-name-part taxon-name-part-type="species" reg="speciosa">speciosa</tp:taxon-name-part></tp:taxon-name></italic> J. Polhemus &amp; Andersen, 1984. Scale bar: 1 <abbrev xmlns:xlink="http://www.w3.org/1999/xlink" xlink:title="millimeters" id="ABBRID0EESAE" xlink:type="simple">mm</abbrev>.</p></caption><graphic xmlns:xlink="http://www.w3.org/1999/xlink" xlink:href="zookeys-1210-001_article-125611__-g003.jpg" position="float" orientation="portrait" xlink:type="simple" id="oo_1114358.jpg"><uri content-type="original_file" xlink:type="simple">https://binary.pensoft.net/fig/1114358</uri></graphic></fig><fig id="F4" position="float" orientation="portrait"><object-id xmlns:xlink="http://www.w3.org/1999/xlink" content-type="doi" xlink:type="simple">10.3897/zookeys.1210.125611.figure4</object-id><object-id xmlns:xlink="http://www.w3.org/1999/xlink" content-type="arpha" xlink:type="simple">F2EFB42F-55C2-5564-8C3D-C019E6462E43</object-id><label>Figure 4.</label><caption><p>Photographs of bodies of <italic><tp:taxon-name><tp:taxon-name-part taxon-name-part-type="genus" reg="Amemboa">Amemboa</tp:taxon-name-part></tp:taxon-name></italic> spp., apterous form in lateral view <bold>A, B</bold><italic><tp:taxon-name><tp:taxon-name-part taxon-name-part-type="genus" reg="Amemboa">A.</tp:taxon-name-part><tp:taxon-name-part taxon-name-part-type="species" reg="hainanica">hainanica</tp:taxon-name-part></tp:taxon-name></italic> sp. nov., males <bold>C</bold><italic><tp:taxon-name><tp:taxon-name-part taxon-name-part-type="genus" reg="Amemboa">A.</tp:taxon-name-part><tp:taxon-name-part taxon-name-part-type="species" reg="burmensis">burmensis</tp:taxon-name-part></tp:taxon-name></italic> J. Polhemus &amp; Andersen, 1984, male <bold>D</bold><italic><tp:taxon-name><tp:taxon-name-part taxon-name-part-type="genus" reg="Amemboa">A.</tp:taxon-name-part><tp:taxon-name-part taxon-name-part-type="species" reg="fumi">fumi</tp:taxon-name-part></tp:taxon-name></italic> Esaki, 1925, male <bold>E, F</bold><italic><tp:taxon-name><tp:taxon-name-part taxon-name-part-type="genus" reg="Amemboa">A.</tp:taxon-name-part><tp:taxon-name-part taxon-name-part-type="species" reg="hainanica">hainanica</tp:taxon-name-part></tp:taxon-name></italic> sp. nov., females <bold>G</bold><italic><tp:taxon-name><tp:taxon-name-part taxon-name-part-type="genus" reg="Amemboa">A.</tp:taxon-name-part><tp:taxon-name-part taxon-name-part-type="species" reg="burmensis">burmensis</tp:taxon-name-part></tp:taxon-name></italic>, female <bold>H</bold><italic><tp:taxon-name><tp:taxon-name-part taxon-name-part-type="genus" reg="Amemboa">A.</tp:taxon-name-part><tp:taxon-name-part taxon-name-part-type="species" reg="fumi">fumi</tp:taxon-name-part></tp:taxon-name></italic>, female. Scale bar: 1 <abbrev xmlns:xlink="http://www.w3.org/1999/xlink" xlink:title="millimeters" id="ABBRID0EKVAE" xlink:type="simple">mm</abbrev>.</p></caption><graphic xmlns:xlink="http://www.w3.org/1999/xlink" xlink:href="zookeys-1210-001_article-125611__-g004.jpg" position="float" orientation="portrait" xlink:type="simple" id="oo_1114359.jpg"><uri content-type="original_file" xlink:type="simple">https://binary.pensoft.net/fig/1114359</uri></graphic></fig><fig id="F6" position="float" orientation="portrait"><object-id xmlns:xlink="http://www.w3.org/1999/xlink" content-type="doi" xlink:type="simple">10.3897/zookeys.1210.125611.figure6</object-id><object-id xmlns:xlink="http://www.w3.org/1999/xlink" content-type="arpha" xlink:type="simple">DD9DE4B9-552C-59A7-849A-DDF78EF94B0D</object-id><label>Figure 6.</label><caption><p>Left forelegs of <italic><tp:taxon-name><tp:taxon-name-part taxon-name-part-type="genus" reg="Amemboa">Amemboa</tp:taxon-name-part></tp:taxon-name></italic> spp. in dorsal view (males) <bold>A</bold><italic><tp:taxon-name><tp:taxon-name-part taxon-name-part-type="genus" reg="Amemboa">A.</tp:taxon-name-part><tp:taxon-name-part taxon-name-part-type="species" reg="hainanica">hainanica</tp:taxon-name-part></tp:taxon-name></italic> sp. nov. <bold>B</bold><italic><tp:taxon-name><tp:taxon-name-part taxon-name-part-type="genus" reg="Amemboa">A.</tp:taxon-name-part><tp:taxon-name-part taxon-name-part-type="species" reg="brevifasciata">brevifasciata</tp:taxon-name-part></tp:taxon-name></italic> Miyamoto, 1967 <bold>C, D</bold><italic><tp:taxon-name><tp:taxon-name-part taxon-name-part-type="genus" reg="Amemboa">A.</tp:taxon-name-part><tp:taxon-name-part taxon-name-part-type="species" reg="burmensis">burmensis</tp:taxon-name-part></tp:taxon-name></italic> J. Polhemus &amp; Andersen, 1984 <bold>E</bold><italic><tp:taxon-name><tp:taxon-name-part taxon-name-part-type="genus" reg="Amemboa">A.</tp:taxon-name-part><tp:taxon-name-part taxon-name-part-type="species" reg="cristata">cristata</tp:taxon-name-part></tp:taxon-name></italic> Polhemus &amp; Andersen, 1984 <bold>F</bold><italic><tp:taxon-name><tp:taxon-name-part taxon-name-part-type="genus" reg="Amemboa">A.</tp:taxon-name-part><tp:taxon-name-part taxon-name-part-type="species" reg="esakii">esakii</tp:taxon-name-part></tp:taxon-name></italic> J. Polhemus &amp; Andersen, 1984 <bold>G</bold><italic><tp:taxon-name><tp:taxon-name-part taxon-name-part-type="genus" reg="Amemboa">A.</tp:taxon-name-part><tp:taxon-name-part taxon-name-part-type="species" reg="fumi">fumi</tp:taxon-name-part></tp:taxon-name></italic> Esaki, 1925 <bold>H, I</bold><italic><tp:taxon-name><tp:taxon-name-part taxon-name-part-type="genus" reg="Amemboa">A.</tp:taxon-name-part><tp:taxon-name-part taxon-name-part-type="species" reg="riparia">riparia</tp:taxon-name-part></tp:taxon-name></italic> J. Polhemus &amp; Andersen, 1984 <bold>J</bold><italic><tp:taxon-name><tp:taxon-name-part taxon-name-part-type="genus" reg="Amemboa">A.</tp:taxon-name-part><tp:taxon-name-part taxon-name-part-type="species" reg="speciosa">speciosa</tp:taxon-name-part></tp:taxon-name></italic> J. Polhemus &amp; Andersen, 1984. Scale bar: 0.2 <abbrev xmlns:xlink="http://www.w3.org/1999/xlink" xlink:title="millimeters" id="ABBRID0EXGAG" xlink:type="simple">mm</abbrev>.</p></caption><graphic xmlns:xlink="http://www.w3.org/1999/xlink" xlink:href="zookeys-1210-001_article-125611__-g006.jpg" position="float" orientation="portrait" xlink:type="simple" id="oo_1114361.jpg"><uri content-type="original_file" xlink:type="simple">https://binary.pensoft.net/fig/1114361</uri></graphic></fig><fig id="F7" position="float" orientation="portrait"><object-id xmlns:xlink="http://www.w3.org/1999/xlink" content-type="doi" xlink:type="simple">10.3897/zookeys.1210.125611.figure7</object-id><object-id xmlns:xlink="http://www.w3.org/1999/xlink" content-type="arpha" xlink:type="simple">4E9CFAFC-6CD5-518F-A50B-B2F2FD7B326A</object-id><label>Figure 7.</label><caption><p>Abdominal segment VIII of <italic><tp:taxon-name><tp:taxon-name-part taxon-name-part-type="genus" reg="Amemboa">Amemboa</tp:taxon-name-part></tp:taxon-name></italic> spp. in dorsal view (males) <bold>A</bold><italic><tp:taxon-name><tp:taxon-name-part taxon-name-part-type="genus" reg="Amemboa">A.</tp:taxon-name-part><tp:taxon-name-part taxon-name-part-type="species" reg="hainanica">hainanica</tp:taxon-name-part></tp:taxon-name></italic> sp. nov. <bold>B</bold><italic><tp:taxon-name><tp:taxon-name-part taxon-name-part-type="genus" reg="Amemboa">A.</tp:taxon-name-part><tp:taxon-name-part taxon-name-part-type="species" reg="brevifasciata">brevifasciata</tp:taxon-name-part></tp:taxon-name></italic> Miyamoto, 1967 <bold>C</bold><italic><tp:taxon-name><tp:taxon-name-part taxon-name-part-type="genus" reg="Amemboa">A.</tp:taxon-name-part><tp:taxon-name-part taxon-name-part-type="species" reg="burmensis">burmensis</tp:taxon-name-part></tp:taxon-name></italic> J. Polhemus &amp; Andersen, 1984 <bold>D</bold><italic><tp:taxon-name><tp:taxon-name-part taxon-name-part-type="genus" reg="Amemboa">A.</tp:taxon-name-part><tp:taxon-name-part taxon-name-part-type="species" reg="cristata">cristata</tp:taxon-name-part></tp:taxon-name></italic> Polhemus &amp; Andersen, 1984 <bold>E</bold><italic><tp:taxon-name><tp:taxon-name-part taxon-name-part-type="genus" reg="Amemboa">A.</tp:taxon-name-part><tp:taxon-name-part taxon-name-part-type="species" reg="esakii">esakii</tp:taxon-name-part></tp:taxon-name></italic> J Polhemus &amp; Andersen, 1984 <bold>F</bold><italic><tp:taxon-name><tp:taxon-name-part taxon-name-part-type="genus" reg="Amemboa">A.</tp:taxon-name-part><tp:taxon-name-part taxon-name-part-type="species" reg="fumi">fumi</tp:taxon-name-part></tp:taxon-name></italic> Esaki, 1925 <bold>G, H</bold><italic><tp:taxon-name><tp:taxon-name-part taxon-name-part-type="genus" reg="Amemboa">A.</tp:taxon-name-part><tp:taxon-name-part taxon-name-part-type="species" reg="riparia">riparia</tp:taxon-name-part></tp:taxon-name></italic> J. Polhemus &amp; Andersen, 1984 <bold>I</bold><italic><tp:taxon-name><tp:taxon-name-part taxon-name-part-type="genus" reg="Amemboa">A.</tp:taxon-name-part><tp:taxon-name-part taxon-name-part-type="species" reg="speciosa">speciosa</tp:taxon-name-part></tp:taxon-name></italic> J. Polhemus &amp; Andersen, 1984. Scale bar: 0.2 <abbrev xmlns:xlink="http://www.w3.org/1999/xlink" xlink:title="millimeters" id="ABBRID0EWVAG" xlink:type="simple">mm</abbrev>.</p></caption><graphic xmlns:xlink="http://www.w3.org/1999/xlink" xlink:href="zookeys-1210-001_article-125611__-g007.jpg" position="float" orientation="portrait" xlink:type="simple" id="oo_1114362.jpg"><uri content-type="original_file" xlink:type="simple">https://binary.pensoft.net/fig/1114362</uri></graphic></fig><fig id="F8" position="float" orientation="portrait"><object-id xmlns:xlink="http://www.w3.org/1999/xlink" content-type="doi" xlink:type="simple">10.3897/zookeys.1210.125611.figure8</object-id><object-id xmlns:xlink="http://www.w3.org/1999/xlink" content-type="arpha" xlink:type="simple">01203918-3C74-5CE3-B854-08FEDA1A5CD3</object-id><label>Figure 8.</label><caption><p>Pygophore and proctiger of <italic><tp:taxon-name><tp:taxon-name-part taxon-name-part-type="genus" reg="Amemboa">Amemboa</tp:taxon-name-part></tp:taxon-name></italic> spp. in ventral view <bold>A</bold><italic><tp:taxon-name><tp:taxon-name-part taxon-name-part-type="genus" reg="Amemboa">A.</tp:taxon-name-part><tp:taxon-name-part taxon-name-part-type="species" reg="hainanica">hainanica</tp:taxon-name-part></tp:taxon-name></italic> sp. nov. <bold>B</bold><italic><tp:taxon-name><tp:taxon-name-part taxon-name-part-type="genus" reg="Amemboa">A.</tp:taxon-name-part><tp:taxon-name-part taxon-name-part-type="species" reg="brevifasciata">brevifasciata</tp:taxon-name-part></tp:taxon-name></italic> Miyamoto, 1967 <bold>C</bold><italic><tp:taxon-name><tp:taxon-name-part taxon-name-part-type="genus" reg="Amemboa">A.</tp:taxon-name-part><tp:taxon-name-part taxon-name-part-type="species" reg="burmensis">burmensis</tp:taxon-name-part></tp:taxon-name></italic> J. Polhemus &amp; Andersen, 1984 <bold>D</bold><italic><tp:taxon-name><tp:taxon-name-part taxon-name-part-type="genus" reg="Amemboa">A.</tp:taxon-name-part><tp:taxon-name-part taxon-name-part-type="species" reg="cristata">cristata</tp:taxon-name-part></tp:taxon-name></italic> Polhemus &amp; Andersen, 1984 <bold>E</bold><italic><tp:taxon-name><tp:taxon-name-part taxon-name-part-type="genus" reg="Amemboa">A.</tp:taxon-name-part><tp:taxon-name-part taxon-name-part-type="species" reg="esakii">esakii</tp:taxon-name-part></tp:taxon-name></italic> J. Polhemus &amp; Andersen, 1984 <bold>F</bold><italic><tp:taxon-name><tp:taxon-name-part taxon-name-part-type="genus" reg="Amemboa">A.</tp:taxon-name-part><tp:taxon-name-part taxon-name-part-type="species" reg="fumi">fumi</tp:taxon-name-part></tp:taxon-name></italic> Esaki, 1925 <bold>G, H</bold><italic><tp:taxon-name><tp:taxon-name-part taxon-name-part-type="genus" reg="Amemboa">A.</tp:taxon-name-part><tp:taxon-name-part taxon-name-part-type="species" reg="riparia">riparia</tp:taxon-name-part></tp:taxon-name></italic> J. Polhemus &amp; Andersen, 1984 <bold>I</bold><italic><tp:taxon-name><tp:taxon-name-part taxon-name-part-type="genus" reg="Amemboa">A.</tp:taxon-name-part><tp:taxon-name-part taxon-name-part-type="species" reg="speciosa">speciosa</tp:taxon-name-part></tp:taxon-name></italic> J. Polhemus &amp; Andersen, 1984. Abbreviation: la = lateral arm of proctiger. Scale bar: 0.2 <abbrev xmlns:xlink="http://www.w3.org/1999/xlink" xlink:title="millimeters" id="ABBRID0EWZAG" xlink:type="simple">mm</abbrev>.</p></caption><graphic xmlns:xlink="http://www.w3.org/1999/xlink" xlink:href="zookeys-1210-001_article-125611__-g008.jpg" position="float" orientation="portrait" xlink:type="simple" id="oo_1114363.jpg"><uri content-type="original_file" xlink:type="simple">https://binary.pensoft.net/fig/1114363</uri></graphic></fig><fig id="F9" position="float" orientation="portrait"><object-id xmlns:xlink="http://www.w3.org/1999/xlink" content-type="doi" xlink:type="simple">10.3897/zookeys.1210.125611.figure9</object-id><object-id xmlns:xlink="http://www.w3.org/1999/xlink" content-type="arpha" xlink:type="simple">72C9F5AC-125E-5659-AFB7-7482B1DB6AF1</object-id><label>Figure 9.</label><caption><p>Pygophore of <italic><tp:taxon-name><tp:taxon-name-part taxon-name-part-type="genus" reg="Amemboa">Amemboa</tp:taxon-name-part></tp:taxon-name></italic> spp. in ventral view <bold>A</bold><italic><tp:taxon-name><tp:taxon-name-part taxon-name-part-type="genus" reg="Amemboa">A.</tp:taxon-name-part><tp:taxon-name-part taxon-name-part-type="species" reg="hainanica">hainanica</tp:taxon-name-part></tp:taxon-name></italic> sp. nov. <bold>B</bold><italic><tp:taxon-name><tp:taxon-name-part taxon-name-part-type="genus" reg="Amemboa">A.</tp:taxon-name-part><tp:taxon-name-part taxon-name-part-type="species" reg="brevifasciata">brevifasciata</tp:taxon-name-part></tp:taxon-name></italic> Miyamoto, 1967 <bold>C</bold><italic><tp:taxon-name><tp:taxon-name-part taxon-name-part-type="genus" reg="Amemboa">A.</tp:taxon-name-part><tp:taxon-name-part taxon-name-part-type="species" reg="burmensis">burmensis</tp:taxon-name-part></tp:taxon-name></italic> J. Polhemus &amp; Andersen, 1984 <bold>D</bold><italic><tp:taxon-name><tp:taxon-name-part taxon-name-part-type="genus" reg="Amemboa">A.</tp:taxon-name-part><tp:taxon-name-part taxon-name-part-type="species" reg="cristata">cristata</tp:taxon-name-part></tp:taxon-name></italic> Polhemus &amp; Andersen, 1984 <bold>E</bold><italic><tp:taxon-name><tp:taxon-name-part taxon-name-part-type="genus" reg="Amemboa">A.</tp:taxon-name-part><tp:taxon-name-part taxon-name-part-type="species" reg="esakii">esakii</tp:taxon-name-part></tp:taxon-name></italic> J. Polhemus &amp; Andersen, 1984 <bold>F</bold><italic><tp:taxon-name><tp:taxon-name-part taxon-name-part-type="genus" reg="Amemboa">A.</tp:taxon-name-part><tp:taxon-name-part taxon-name-part-type="species" reg="fumi">fumi</tp:taxon-name-part></tp:taxon-name></italic> Esaki, 1925 <bold>G, H</bold><italic><tp:taxon-name><tp:taxon-name-part taxon-name-part-type="genus" reg="Amemboa">A.</tp:taxon-name-part><tp:taxon-name-part taxon-name-part-type="species" reg="riparia">riparia</tp:taxon-name-part></tp:taxon-name></italic> J. Polhemus &amp; Andersen, 1984 <bold>I</bold><italic><tp:taxon-name><tp:taxon-name-part taxon-name-part-type="genus" reg="Amemboa">A.</tp:taxon-name-part><tp:taxon-name-part taxon-name-part-type="species" reg="speciosa">speciosa</tp:taxon-name-part></tp:taxon-name></italic> J. Polhemus &amp; Andersen, 1984. Abbreviations: bp = blunt process, lp = lateral process, mp = median process. Scale bar: 0.2 <abbrev xmlns:xlink="http://www.w3.org/1999/xlink" xlink:title="millimeters" id="ABBRID0EW4AG" xlink:type="simple">mm</abbrev>.</p></caption><graphic xmlns:xlink="http://www.w3.org/1999/xlink" xlink:href="zookeys-1210-001_article-125611__-g009.jpg" position="float" orientation="portrait" xlink:type="simple" id="oo_1114364.jpg"><uri content-type="original_file" xlink:type="simple">https://binary.pensoft.net/fig/1114364</uri></graphic></fig><fig id="F10" position="float" orientation="portrait"><object-id xmlns:xlink="http://www.w3.org/1999/xlink" content-type="doi" xlink:type="simple">10.3897/zookeys.1210.125611.figure10</object-id><object-id xmlns:xlink="http://www.w3.org/1999/xlink" content-type="arpha" xlink:type="simple">C5B30A89-7175-5D64-88D7-70F0FF13C698</object-id><label>Figure 10.</label><caption><p>Pygophore and proctiger of <italic><tp:taxon-name><tp:taxon-name-part taxon-name-part-type="genus" reg="Amemboa">Amemboa</tp:taxon-name-part></tp:taxon-name></italic> spp. in lateral view <bold>A</bold><italic><tp:taxon-name><tp:taxon-name-part taxon-name-part-type="genus" reg="Amemboa">A.</tp:taxon-name-part><tp:taxon-name-part taxon-name-part-type="species" reg="hainanica">hainanica</tp:taxon-name-part></tp:taxon-name></italic> sp. nov. <bold>B</bold><italic><tp:taxon-name><tp:taxon-name-part taxon-name-part-type="genus" reg="Amemboa">A.</tp:taxon-name-part><tp:taxon-name-part taxon-name-part-type="species" reg="brevifasciata">brevifasciata</tp:taxon-name-part></tp:taxon-name></italic> Miyamoto, 1967 <bold>C</bold><italic><tp:taxon-name><tp:taxon-name-part taxon-name-part-type="genus" reg="Amemboa">A.</tp:taxon-name-part><tp:taxon-name-part taxon-name-part-type="species" reg="burmensis">burmensis</tp:taxon-name-part></tp:taxon-name></italic> J. Polhemus &amp; Andersen, 1984 <bold>D</bold><italic><tp:taxon-name><tp:taxon-name-part taxon-name-part-type="genus" reg="Amemboa">A.</tp:taxon-name-part><tp:taxon-name-part taxon-name-part-type="species" reg="cristata">cristata</tp:taxon-name-part></tp:taxon-name></italic> Polhemus &amp; Andersen, 1984 <bold>E</bold><italic><tp:taxon-name><tp:taxon-name-part taxon-name-part-type="genus" reg="Amemboa">A.</tp:taxon-name-part><tp:taxon-name-part taxon-name-part-type="species" reg="esakii">esakii</tp:taxon-name-part></tp:taxon-name></italic> J. Polhemus &amp; Andersen, 1984 <bold>F</bold><italic><tp:taxon-name><tp:taxon-name-part taxon-name-part-type="genus" reg="Amemboa">A.</tp:taxon-name-part><tp:taxon-name-part taxon-name-part-type="species" reg="fumi">fumi</tp:taxon-name-part></tp:taxon-name></italic> Esaki, 1925 <bold>G, H</bold><italic><tp:taxon-name><tp:taxon-name-part taxon-name-part-type="genus" reg="Amemboa">A.</tp:taxon-name-part><tp:taxon-name-part taxon-name-part-type="species" reg="riparia">riparia</tp:taxon-name-part></tp:taxon-name></italic> J. Polhemus &amp; Andersen, 1984 <bold>I</bold><italic><tp:taxon-name><tp:taxon-name-part taxon-name-part-type="genus" reg="Amemboa">A.</tp:taxon-name-part><tp:taxon-name-part taxon-name-part-type="species" reg="speciosa">speciosa</tp:taxon-name-part></tp:taxon-name></italic> J. Polhemus &amp; Andersen, 1984. Abbreviation: la = lateral arm of proctiger. Scale bar: 0.2 <abbrev xmlns:xlink="http://www.w3.org/1999/xlink" xlink:title="millimeters" id="ABBRID0EWBBG" xlink:type="simple">mm</abbrev>.</p></caption><graphic xmlns:xlink="http://www.w3.org/1999/xlink" xlink:href="zookeys-1210-001_article-125611__-g010.jpg" position="float" orientation="portrait" xlink:type="simple" id="oo_1114365.jpg"><uri content-type="original_file" xlink:type="simple">https://binary.pensoft.net/fig/1114365</uri></graphic></fig><fig id="F11" position="float" orientation="portrait"><object-id xmlns:xlink="http://www.w3.org/1999/xlink" content-type="doi" xlink:type="simple">10.3897/zookeys.1210.125611.figure11</object-id><object-id xmlns:xlink="http://www.w3.org/1999/xlink" content-type="arpha" xlink:type="simple">2ED892B6-FE64-5118-ACA6-BB301A11391E</object-id><label>Figure 11.</label><caption><p>Pygophore of <italic><tp:taxon-name><tp:taxon-name-part taxon-name-part-type="genus" reg="Amemboa">Amemboa</tp:taxon-name-part></tp:taxon-name></italic> spp. in lateral view <bold>A</bold><italic><tp:taxon-name><tp:taxon-name-part taxon-name-part-type="genus" reg="Amemboa">A.</tp:taxon-name-part><tp:taxon-name-part taxon-name-part-type="species" reg="hainanica">hainanica</tp:taxon-name-part></tp:taxon-name></italic> sp. nov. <bold>B</bold><italic><tp:taxon-name><tp:taxon-name-part taxon-name-part-type="genus" reg="Amemboa">A.</tp:taxon-name-part><tp:taxon-name-part taxon-name-part-type="species" reg="brevifasciata">brevifasciata</tp:taxon-name-part></tp:taxon-name></italic> Miyamoto, 1967 <bold>C</bold><italic><tp:taxon-name><tp:taxon-name-part taxon-name-part-type="genus" reg="Amemboa">A.</tp:taxon-name-part><tp:taxon-name-part taxon-name-part-type="species" reg="burmensis">burmensis</tp:taxon-name-part></tp:taxon-name></italic> J. Polhemus &amp; Andersen, 1984 <bold>D</bold><italic><tp:taxon-name><tp:taxon-name-part taxon-name-part-type="genus" reg="Amemboa">A.</tp:taxon-name-part><tp:taxon-name-part taxon-name-part-type="species" reg="cristata">cristata</tp:taxon-name-part></tp:taxon-name></italic> Polhemus &amp; Andersen, 1984 <bold>E</bold><italic><tp:taxon-name><tp:taxon-name-part taxon-name-part-type="genus" reg="Amemboa">A.</tp:taxon-name-part><tp:taxon-name-part taxon-name-part-type="species" reg="esakii">esakii</tp:taxon-name-part></tp:taxon-name></italic> J. Polhemus &amp; Andersen, 1984 <bold>F</bold><italic><tp:taxon-name><tp:taxon-name-part taxon-name-part-type="genus" reg="Amemboa">A.</tp:taxon-name-part><tp:taxon-name-part taxon-name-part-type="species" reg="fumi">fumi</tp:taxon-name-part></tp:taxon-name></italic> Esaki, 1925 <bold>G, H</bold><italic><tp:taxon-name><tp:taxon-name-part taxon-name-part-type="genus" reg="Amemboa">A.</tp:taxon-name-part><tp:taxon-name-part taxon-name-part-type="species" reg="riparia">riparia</tp:taxon-name-part></tp:taxon-name></italic> J. Polhemus &amp; Andersen, 1984 <bold>I</bold><italic><tp:taxon-name><tp:taxon-name-part taxon-name-part-type="genus" reg="Amemboa">A.</tp:taxon-name-part><tp:taxon-name-part taxon-name-part-type="species" reg="speciosa">speciosa</tp:taxon-name-part></tp:taxon-name></italic> J. Polhemus &amp; Andersen, 1984. Abbreviation: mp = median process. Scale bar: 0.2 <abbrev xmlns:xlink="http://www.w3.org/1999/xlink" xlink:title="millimeters" id="ABBRID0EYOBG" xlink:type="simple">mm</abbrev>.</p></caption><graphic xmlns:xlink="http://www.w3.org/1999/xlink" xlink:href="zookeys-1210-001_article-125611__-g011.jpg" position="float" orientation="portrait" xlink:type="simple" id="oo_1114366.jpg"><uri content-type="original_file" xlink:type="simple">https://binary.pensoft.net/fig/1114366</uri></graphic></fig><fig id="F12" position="float" orientation="portrait"><object-id xmlns:xlink="http://www.w3.org/1999/xlink" content-type="doi" xlink:type="simple">10.3897/zookeys.1210.125611.figure12</object-id><object-id xmlns:xlink="http://www.w3.org/1999/xlink" content-type="arpha" xlink:type="simple">192178E0-2235-5117-8CBC-99A791193745</object-id><label>Figure 12.</label><caption><p>Photographs of bodies of <italic><tp:taxon-name><tp:taxon-name-part taxon-name-part-type="genus" reg="Amemboa">Amemboa</tp:taxon-name-part></tp:taxon-name></italic> spp., females in dorsal view, apterous form if not stated otherwise <bold>A, B</bold><italic><tp:taxon-name><tp:taxon-name-part taxon-name-part-type="genus" reg="Amemboa">A.</tp:taxon-name-part><tp:taxon-name-part taxon-name-part-type="species" reg="hainanica">hainanica</tp:taxon-name-part></tp:taxon-name></italic> sp. nov. <bold>C</bold><italic><tp:taxon-name><tp:taxon-name-part taxon-name-part-type="genus" reg="Amemboa">A.</tp:taxon-name-part><tp:taxon-name-part taxon-name-part-type="species" reg="brevifasciata">brevifasciata</tp:taxon-name-part></tp:taxon-name></italic> Miyamoto, 1967 <bold>D</bold><italic><tp:taxon-name><tp:taxon-name-part taxon-name-part-type="genus" reg="Amemboa">A.</tp:taxon-name-part><tp:taxon-name-part taxon-name-part-type="species" reg="burmensis">burmensis</tp:taxon-name-part></tp:taxon-name></italic> J. Polhemus &amp; Andersen, 1984 <bold>E</bold><italic><tp:taxon-name><tp:taxon-name-part taxon-name-part-type="genus" reg="Amemboa">A.</tp:taxon-name-part><tp:taxon-name-part taxon-name-part-type="species" reg="cristata">cristata</tp:taxon-name-part></tp:taxon-name></italic> Polhemus &amp; Andersen, 1984 <bold>F</bold><italic><tp:taxon-name><tp:taxon-name-part taxon-name-part-type="genus" reg="Amemboa">A.</tp:taxon-name-part><tp:taxon-name-part taxon-name-part-type="species" reg="esakii">esakii</tp:taxon-name-part></tp:taxon-name></italic> J. Polhemus &amp; Andersen, 1984 <bold>G</bold><italic><tp:taxon-name><tp:taxon-name-part taxon-name-part-type="genus" reg="Amemboa">A.</tp:taxon-name-part><tp:taxon-name-part taxon-name-part-type="species" reg="fumi">fumi</tp:taxon-name-part></tp:taxon-name></italic> Esaki, 1925 <bold>H, I</bold><italic><tp:taxon-name><tp:taxon-name-part taxon-name-part-type="genus" reg="Amemboa">A.</tp:taxon-name-part><tp:taxon-name-part taxon-name-part-type="species" reg="riparia">riparia</tp:taxon-name-part></tp:taxon-name></italic> J. Polhemus &amp; Andersen, 1984, macropterous form (<bold>H</bold>) and apterous form (<bold>I</bold>) <bold>J</bold><italic><tp:taxon-name><tp:taxon-name-part taxon-name-part-type="genus" reg="Amemboa">A.</tp:taxon-name-part><tp:taxon-name-part taxon-name-part-type="species" reg="speciosa">speciosa</tp:taxon-name-part></tp:taxon-name></italic> J. Polhemus &amp; Andersen, 1984. Scale bar: 1 <abbrev xmlns:xlink="http://www.w3.org/1999/xlink" xlink:title="millimeters" id="ABBRID0E3SBG" xlink:type="simple">mm</abbrev>.</p></caption><graphic xmlns:xlink="http://www.w3.org/1999/xlink" xlink:href="zookeys-1210-001_article-125611__-g012.jpg" position="float" orientation="portrait" xlink:type="simple" id="oo_1114367.jpg"><uri content-type="original_file" xlink:type="simple">https://binary.pensoft.net/fig/1114367</uri></graphic></fig><fig id="F18" position="float" orientation="portrait"><object-id xmlns:xlink="http://www.w3.org/1999/xlink" content-type="doi" xlink:type="simple">10.3897/zookeys.1210.125611.figure18</object-id><object-id xmlns:xlink="http://www.w3.org/1999/xlink" content-type="arpha" xlink:type="simple">E32A3ED3-CA5C-5BA1-86C8-0D038207F7A9</object-id><label>Figure 18.</label><caption><p>Distribution map of <italic><tp:taxon-name><tp:taxon-name-part taxon-name-part-type="genus" reg="Amemboa">Amemboa</tp:taxon-name-part></tp:taxon-name></italic> spp. of China.</p></caption><graphic xmlns:xlink="http://www.w3.org/1999/xlink" xlink:href="zookeys-1210-001_article-125611__-g018.jpg" position="float" orientation="portrait" xlink:type="simple" id="oo_1114373.jpg"><uri content-type="original_file" xlink:type="simple">https://binary.pensoft.net/fig/1114373</uri></graphic></fig></tp:treatment-sec></tp:taxon-treatment>
