# Supplementary material for: ﻿Taxonomic review of Amemboa Esaki, 1925 from China, with description of a new species (Hemiptera, Heteroptera, Gerridae)
Source: Zookeys. 2024 Aug 15;1210:1–28. doi: 10.3897/zookeys.1210.125611 (PMC11342382; doi:10.3897/zookeys.1210.125611)
Supplement: XML Treatment for Amemboa riparia [file zookeys.1210.125611-treatment7.xml]

<!DOCTYPE tp:taxon-treatment
  PUBLIC "-//TaxonX//DTD Taxonomic Treatment Publishing DTD v0 20100105//EN" "tax-treatment-NSO.dtd">
<tp:taxon-treatment xmlns:tp="http://www.plazi.org/taxpub"><tp:treatment-meta><kwd-group><label>Taxon classification</label><kwd>
              <named-content content-type="kingdom">Animalia</named-content>
            </kwd><kwd>
              <named-content content-type="order">Hemiptera</named-content>
            </kwd><kwd>
              <named-content content-type="family">Gerridae</named-content>
            </kwd></kwd-group><mixed-citation publication-type="journal"><person-group><name><surname>Leng</surname><given-names>Zhaoqi</given-names></name><name><surname>Zhang</surname><given-names>Beichen</given-names></name><name><surname>Jin</surname><given-names>Zezhong</given-names></name><name><surname>Ye</surname><given-names>Zhen</given-names></name></person-group><article-title>﻿Taxonomic review of <italic><tp:taxon-name><tp:taxon-name-part taxon-name-part-type="genus" reg="Amemboa">Amemboa</tp:taxon-name-part></tp:taxon-name></italic> Esaki, 1925 from China, with description of a new species (<tp:taxon-name><tp:taxon-name-part taxon-name-part-type="order">Hemiptera</tp:taxon-name-part></tp:taxon-name>, <tp:taxon-name><tp:taxon-name-part taxon-name-part-type="suborder">Heteroptera</tp:taxon-name-part></tp:taxon-name>, <tp:taxon-name><tp:taxon-name-part taxon-name-part-type="family">Gerridae</tp:taxon-name-part></tp:taxon-name>)</article-title><source>Zookeys</source><day>15</day><month>08</month><year>2024</year><volume>1210</volume><fpage>1</fpage><lpage>28</lpage><pub-id pub-id-type="doi">10.3897/zookeys.1210.125611</pub-id></mixed-citation></tp:treatment-meta><tp:nomenclature><label>﻿</label><tp:taxon-name>
            <object-id xmlns:xlink="http://www.w3.org/1999/xlink" content-type="arpha" xlink:type="simple">82A2508E-3766-56BF-90FC-B1C46CD61C23</object-id>
            <tp:taxon-name-part taxon-name-part-type="genus" reg="Amemboa">Amemboa</tp:taxon-name-part>
            <tp:taxon-name-part taxon-name-part-type="species" reg="riparia">riparia</tp:taxon-name-part>
          </tp:taxon-name><tp:taxon-authority>J. Polhemus &amp; Andersen, 1984</tp:taxon-authority><xref ref-type="fig" rid="F2">Figs 2H, I</xref><xref ref-type="fig" rid="F3">, 3G, H</xref><xref ref-type="fig" rid="F6">, 6H, I</xref><xref ref-type="fig" rid="F7">, 7G, H</xref><xref ref-type="fig" rid="F8">, 8G, H</xref><xref ref-type="fig" rid="F9">, 9G, H</xref><xref ref-type="fig" rid="F10">, 10G, H</xref><xref ref-type="fig" rid="F11">, 11G, H</xref><xref ref-type="fig" rid="F12">, 12H, I</xref><xref ref-type="fig" rid="F15">, 15C, D</xref><xref ref-type="fig" rid="F17">, 17</xref><xref ref-type="fig" rid="F18">, 18</xref></tp:nomenclature><tp:treatment-sec sec-type="material" id="SECID0E53AI"><title>Material examined.</title><p>1 ♂, 1 ♀ (apterous), China, Yunnan Province, Xi-shuang-ban-na Autonomous Prefecture, Jing-hong City, Pu-wen Town; <named-content xmlns:xlink="http://www.w3.org/1999/xlink" content-type="dwc:verbatimCoordinates" xlink:type="simple"><named-content content-type="geo-json" specific-use="{&#34;type&#34;:&#34;Point&#34;,&#34;coordinates&#34;:[101.065417,22.510139]}" id="NCID0EH4AI" xlink:type="simple">22°30'36.5"N, 101°3'55.5"E</named-content></named-content>; 880 m a.s.l.; 25 Apr. 2011; Zhen Ye leg. (<abbrev xmlns:xlink="http://www.w3.org/1999/xlink" xlink:title="Institute of Entomology, College of Life Sciences, Nankai University" id="ABBRID0EM4AI" xlink:type="simple">NKUM</abbrev>) • 7 ♂♂, 6 ♀♀ (apterous), China, Yunnan Province, Xi-shuang-ban-na Autonomous Prefecture, Jing-hong City, Man-dian Village, Na-ban-he Nature Reserve; <named-content xmlns:xlink="http://www.w3.org/1999/xlink" content-type="dwc:verbatimCoordinates" xlink:type="simple"><named-content content-type="geo-json" specific-use="{&#34;type&#34;:&#34;Point&#34;,&#34;coordinates&#34;:[100.662806,22.130139]}" id="NCID0ET4AI" xlink:type="simple">22°7'48.5"N, 100°39'46.1"E</named-content></named-content>; 629 m a.s.l.; 28 Jul. 2016; Zhen Ye leg. (<abbrev xmlns:xlink="http://www.w3.org/1999/xlink" xlink:title="Institute of Entomology, College of Life Sciences, Nankai University" id="ABBRID0EY4AI" xlink:type="simple">NKUM</abbrev>) • 1 ♂ (apterous), China, Yunnan Province, Xi-shuang-ban-na Autonomous Prefecture, Jing-hong City, Meng-la County, Meng-lun Town, Ba-ka-xiao-zhai Village; <named-content xmlns:xlink="http://www.w3.org/1999/xlink" content-type="dwc:verbatimCoordinates" xlink:type="simple"><named-content content-type="geo-json" specific-use="{&#34;type&#34;:&#34;Point&#34;,&#34;coordinates&#34;:[101.204500,21.965833]}" id="NCID0E64AI" xlink:type="simple">21°57'57.0"N, 101°12'16.2"E</named-content></named-content>; 747 m a.s.l.; 5 Jul. 2018; Juan-juan Yuan and Yan-fei Li leg. (<abbrev xmlns:xlink="http://www.w3.org/1999/xlink" xlink:title="Institute of Entomology, College of Life Sciences, Nankai University" id="ABBRID0EE5AI" xlink:type="simple">NKUM</abbrev>) • 1 ♂ (apterous), China, Yunnan Province, Xi-shuang-ban-na Autonomous Prefecture, Jing-hong City, Meng-la County, Mo-han Town; <named-content xmlns:xlink="http://www.w3.org/1999/xlink" content-type="dwc:verbatimCoordinates" xlink:type="simple"><named-content content-type="geo-json" specific-use="{&#34;type&#34;:&#34;Point&#34;,&#34;coordinates&#34;:[101.698833,21.197500]}" id="NCID0EL5AI" xlink:type="simple">21°11'51.0"N, 101°41'55.8"E</named-content></named-content>; 17 Aug. 2014; Zhen Ye leg. (<abbrev xmlns:xlink="http://www.w3.org/1999/xlink" xlink:title="Institute of Entomology, College of Life Sciences, Nankai University" id="ABBRID0EQ5AI" xlink:type="simple">NKUM</abbrev>) • 3 ♀♀ (apterous), China, Yunnan Province, Xi-shuang-ban-na Autonomous Prefecture, Jing-hong City, Meng-la County, Yao-qu-yao-zu Township; <named-content xmlns:xlink="http://www.w3.org/1999/xlink" content-type="dwc:verbatimCoordinates" xlink:type="simple"><named-content content-type="geo-json" specific-use="{&#34;type&#34;:&#34;Point&#34;,&#34;coordinates&#34;:[101.542278,21.715833]}" id="NCID0EX5AI" xlink:type="simple">21°42'57.0"N, 101°32'32.2"E</named-content></named-content>; 758 m a.s.l.; 26 Jul. 2016; Zhen Ye leg. (<abbrev xmlns:xlink="http://www.w3.org/1999/xlink" xlink:title="Institute of Entomology, College of Life Sciences, Nankai University" id="ABBRID0E35AI" xlink:type="simple">NKUM</abbrev>) • 4 ♂♂, 3 ♀♀ (apterous), China, Yunnan Province, Xi-shuang-ban-na Autonomous Prefecture, Jing-hong City, Man-dian Village, Man-dian-pu-bu; <named-content xmlns:xlink="http://www.w3.org/1999/xlink" content-type="dwc:verbatimCoordinates" xlink:type="simple"><named-content content-type="geo-json" specific-use="{&#34;type&#34;:&#34;Point&#34;,&#34;coordinates&#34;:[100.667194,22.129194]}" id="NCID0ED6AI" xlink:type="simple">22°7'45.1"N, 100°40'01.9"E</named-content></named-content>; 660 m a.s.l.; 20 Apr. 2023; Ze-zhong Jin and Zi-he Li leg. (<abbrev xmlns:xlink="http://www.w3.org/1999/xlink" xlink:title="Institute of Entomology, College of Life Sciences, Nankai University" id="ABBRID0EI6AI" xlink:type="simple">NKUM</abbrev>) • 3 ♂♂, 2 ♀♀ (apterous), China, Yunnan Province, Pu-er City, Meng-lian County, Meng-ma Town, Mang-yun Village; <named-content xmlns:xlink="http://www.w3.org/1999/xlink" content-type="dwc:verbatimCoordinates" xlink:type="simple"><named-content content-type="geo-json" specific-use="{&#34;type&#34;:&#34;Point&#34;,&#34;coordinates&#34;:[99.358361,22.230694]}" id="NCID0EP6AI" xlink:type="simple">22°13'50.5"N, 99°21'30.1"E</named-content></named-content>; 887 m a.s.l.; 20 Jul. 2016; Zhen Ye leg. (<abbrev xmlns:xlink="http://www.w3.org/1999/xlink" xlink:title="Institute of Entomology, College of Life Sciences, Nankai University" id="ABBRID0EU6AI" xlink:type="simple">NKUM</abbrev>) • 2 ♂♂, 1 ♀ (apterous), China, Yunnan Province, Xi-shuang-ban-na Autonomous Prefecture, Jing-hong City, Pu-wen Town, Cai-yang-he; <named-content xmlns:xlink="http://www.w3.org/1999/xlink" content-type="dwc:verbatimCoordinates" xlink:type="simple"><named-content content-type="geo-json" specific-use="{&#34;type&#34;:&#34;Point&#34;,&#34;coordinates&#34;:[100.936194,22.045333]}" id="NCID0E26AI" xlink:type="simple">22°2'43.2"N, 100°56'10.3"E</named-content></named-content>; 25 Apr. 2011; Rui Wang leg. (<abbrev xmlns:xlink="http://www.w3.org/1999/xlink" xlink:title="Institute of Entomology, College of Life Sciences, Nankai University" id="ABBRID0EAABI" xlink:type="simple">NKUM</abbrev>) • 1 ♂ (apterous), China, Yunnan Province, Pu-er City, Si-mao District, Nan-dao-he; <named-content xmlns:xlink="http://www.w3.org/1999/xlink" content-type="dwc:verbatimCoordinates" xlink:type="simple"><named-content content-type="geo-json" specific-use="{&#34;type&#34;:&#34;Point&#34;,&#34;coordinates&#34;:[100.996278,22.612750]}" id="NCID0EHABI" xlink:type="simple">22°36'45.9"N, 100°59'46.6"E</named-content></named-content>; 990 m a.s.l.; 15 Jul. 2018; Juan-juan Yuan leg. (<abbrev xmlns:xlink="http://www.w3.org/1999/xlink" xlink:title="Institute of Entomology, College of Life Sciences, Nankai University" id="ABBRID0EMABI" xlink:type="simple">NKUM</abbrev>) • 1 ♂ (apterous), 1 ♀ (macropterous), China, Yunnan Province, Xi-shuang-ban-na Autonomous Prefecture, Jing-hong City, Nan-la County; <named-content xmlns:xlink="http://www.w3.org/1999/xlink" content-type="dwc:verbatimCoordinates" xlink:type="simple"><named-content content-type="geo-json" specific-use="{&#34;type&#34;:&#34;Point&#34;,&#34;coordinates&#34;:[101.302222,21.740444]}" id="NCID0ETABI" xlink:type="simple">21°44'25.6"N, 101°18'8.0"E</named-content></named-content>; 28 Apr. 2011; Rui Wang leg. (<abbrev xmlns:xlink="http://www.w3.org/1999/xlink" xlink:title="Institute of Entomology, College of Life Sciences, Nankai University" id="ABBRID0EYABI" xlink:type="simple">NKUM</abbrev>).</p></tp:treatment-sec><tp:treatment-sec sec-type="diagnosis" id="SECID0E3ABI"><title>Diagnosis.</title><p>Color pattern as shown in Figs <xref ref-type="fig" rid="F2">2H, I</xref>, <xref ref-type="fig" rid="F3">3G, H</xref>, <xref ref-type="fig" rid="F12">12H, I</xref>. Males: profemur incrassate (Fig. <xref ref-type="fig" rid="F6">6H, I</xref>); ventral side of the profemur with two indistinct tufts of short setae on the apical 1/2 and an additional large, elongate crest of dark setae on basal 1/2 (Fig. <xref ref-type="fig" rid="F6">6I</xref>), occasionally also with a tuft of short setae in the middle (Fig. <xref ref-type="fig" rid="F6">6H</xref>); protibia slightly curved and with a distinct tumescence on basal 1/2 (Fig. <xref ref-type="fig" rid="F6">6H, I</xref>); abdominal segment VIII relatively long (Fig. <xref ref-type="fig" rid="F7">7G, H</xref>); in ventral view, pygophore posteriorly with a short knob-like median process, a pair of distinct angular lateral processes, and a pair of indistinct blunt processes between the median process and lateral processes (Figs <xref ref-type="fig" rid="F8">8G, H</xref>, <xref ref-type="fig" rid="F9">9G; H</xref>); median process of pygophore relatively broad in lateral view (Figs <xref ref-type="fig" rid="F10">10G, H</xref>, <xref ref-type="fig" rid="F11">11G, H</xref>); lateral arm of proctiger with an angular process laterally and basally curved in ventral view (Fig. <xref ref-type="fig" rid="F8">8G, H</xref>), and in lateral view with a distinctly pointed subapical process (Fig. <xref ref-type="fig" rid="F10">10G, H</xref>).</p></tp:treatment-sec><tp:treatment-sec sec-type="comparisons" id="SECID0E1CBI"><title>Comparative notes.</title><p><italic><tp:taxon-name><tp:taxon-name-part taxon-name-part-type="genus" reg="Amemboa">A.</tp:taxon-name-part><tp:taxon-name-part taxon-name-part-type="species" reg="riparia">riparia</tp:taxon-name-part></tp:taxon-name></italic> is most similar to <italic><tp:taxon-name><tp:taxon-name-part taxon-name-part-type="genus" reg="Amemboa">A.</tp:taxon-name-part><tp:taxon-name-part taxon-name-part-type="species" reg="lyra">lyra</tp:taxon-name-part></tp:taxon-name></italic> (Paiva, 1918), see comparative notes in <xref ref-type="bibr" rid="B6">Polhemus and Tran (2012)</xref>.</p></tp:treatment-sec><tp:treatment-sec sec-type="distribution" id="SECID0E1DBI"><title>Distribution.</title><p>China: Yunnan (Fig. <xref ref-type="fig" rid="F18">18</xref>). Thailand; Laos; Vietnam; Peninsular Malaysia; Singapore (<xref ref-type="bibr" rid="B6">Polhemus and Tran 2012</xref>).</p></tp:treatment-sec><tp:treatment-sec sec-type="habitat" id="SECID0EIEBI"><title>Habitats.</title><p>We observed <italic><tp:taxon-name><tp:taxon-name-part taxon-name-part-type="genus" reg="Amemboa">A.</tp:taxon-name-part><tp:taxon-name-part taxon-name-part-type="species" reg="riparia">riparia</tp:taxon-name-part></tp:taxon-name></italic> inhabiting the edges of streams with extremely slow water currents (Fig. <xref ref-type="fig" rid="F15">15D</xref>), as well as on completely still ponds (Figs <xref ref-type="fig" rid="F15">15C</xref>, <xref ref-type="fig" rid="F17">17A–C</xref>).</p><fig id="F16" position="float" orientation="portrait"><object-id xmlns:xlink="http://www.w3.org/1999/xlink" content-type="doi" xlink:type="simple">10.3897/zookeys.1210.125611.figure16</object-id><object-id xmlns:xlink="http://www.w3.org/1999/xlink" content-type="arpha" xlink:type="simple">6F826808-36FD-5882-8E6A-BFACADC6BCB6</object-id><label>Figure 16.</label><caption><p><italic><tp:taxon-name><tp:taxon-name-part taxon-name-part-type="genus" reg="Amemboa">Amemboa</tp:taxon-name-part><tp:taxon-name-part taxon-name-part-type="species" reg="hainanica">hainanica</tp:taxon-name-part></tp:taxon-name></italic> sp. nov., live habitus in situ <bold>A</bold> an apterous male moving on the water surface <bold>B</bold> an apterous male cleaning its forelegs <bold>C</bold> an apterous male and a nymph standing on the water surface (photographed by Fan Gao). Images not to scale.</p></caption><graphic xmlns:xlink="http://www.w3.org/1999/xlink" xlink:href="zookeys-1210-001_article-125611__-g016.jpg" position="float" orientation="portrait" xlink:type="simple" id="oo_1114371.jpg"><uri content-type="original_file" xlink:type="simple">https://binary.pensoft.net/fig/1114371</uri></graphic></fig><fig id="F17" position="float" orientation="portrait"><object-id xmlns:xlink="http://www.w3.org/1999/xlink" content-type="doi" xlink:type="simple">10.3897/zookeys.1210.125611.figure17</object-id><object-id xmlns:xlink="http://www.w3.org/1999/xlink" content-type="arpha" xlink:type="simple">EE365AA2-2E1A-51CD-B91C-DC3A334E5FD0</object-id><label>Figure 17.</label><caption><p><italic><tp:taxon-name><tp:taxon-name-part taxon-name-part-type="genus" reg="Amemboa">Amemboa</tp:taxon-name-part><tp:taxon-name-part taxon-name-part-type="species" reg="riparia">riparia</tp:taxon-name-part></tp:taxon-name></italic> J. Polhemus &amp; Andersen, 1984, habitat and live habitus in situ <bold>A</bold> habitat of <italic><tp:taxon-name><tp:taxon-name-part taxon-name-part-type="genus" reg="Amemboa">A.</tp:taxon-name-part><tp:taxon-name-part taxon-name-part-type="species" reg="riparia">riparia</tp:taxon-name-part></tp:taxon-name></italic>, at the banks of a still pond next to the ravine rainforest <bold>B</bold> apterous male, dorsal view <bold>C</bold> apterous female, lateral view. Images not to scale.</p></caption><graphic xmlns:xlink="http://www.w3.org/1999/xlink" xlink:href="zookeys-1210-001_article-125611__-g017.jpg" position="float" orientation="portrait" xlink:type="simple" id="oo_1114372.jpg"><uri content-type="original_file" xlink:type="simple">https://binary.pensoft.net/fig/1114372</uri></graphic></fig><fig id="F18" position="float" orientation="portrait"><object-id xmlns:xlink="http://www.w3.org/1999/xlink" content-type="doi" xlink:type="simple">10.3897/zookeys.1210.125611.figure18</object-id><object-id xmlns:xlink="http://www.w3.org/1999/xlink" content-type="arpha" xlink:type="simple">E32A3ED3-CA5C-5BA1-86C8-0D038207F7A9</object-id><label>Figure 18.</label><caption><p>Distribution map of <italic><tp:taxon-name><tp:taxon-name-part taxon-name-part-type="genus" reg="Amemboa">Amemboa</tp:taxon-name-part></tp:taxon-name></italic> spp. of China.</p></caption><graphic xmlns:xlink="http://www.w3.org/1999/xlink" xlink:href="zookeys-1210-001_article-125611__-g018.jpg" position="float" orientation="portrait" xlink:type="simple" id="oo_1114373.jpg"><uri content-type="original_file" xlink:type="simple">https://binary.pensoft.net/fig/1114373</uri></graphic></fig></tp:treatment-sec><tp:treatment-sec sec-type="remarks" id="SECID0EAIBI"><title>Remarks.</title><p>Based on the reasons listed in the introduction, we believe that the “<italic><tp:taxon-name><tp:taxon-name-part taxon-name-part-type="genus" reg="Amemboa">A.</tp:taxon-name-part><tp:taxon-name-part taxon-name-part-type="species" reg="lyra">lyra</tp:taxon-name-part></tp:taxon-name></italic> (Paiva, 1918)” reported by <xref ref-type="bibr" rid="B2">Cheng et al. (2006)</xref> is actually <italic><tp:taxon-name><tp:taxon-name-part taxon-name-part-type="genus" reg="Amemboa">A.</tp:taxon-name-part><tp:taxon-name-part taxon-name-part-type="species" reg="riparia">riparia</tp:taxon-name-part></tp:taxon-name></italic>. Therefore, we conclude that <italic><tp:taxon-name><tp:taxon-name-part taxon-name-part-type="genus" reg="Amemboa">A.</tp:taxon-name-part><tp:taxon-name-part taxon-name-part-type="species" reg="lyra">lyra</tp:taxon-name-part></tp:taxon-name></italic> has not been recorded in China.</p><p>The differences between <italic><tp:taxon-name><tp:taxon-name-part taxon-name-part-type="genus" reg="Amemboa">A.</tp:taxon-name-part><tp:taxon-name-part taxon-name-part-type="species" reg="riparia">riparia</tp:taxon-name-part></tp:taxon-name></italic> and <italic><tp:taxon-name><tp:taxon-name-part taxon-name-part-type="genus" reg="Amemboa">A.</tp:taxon-name-part><tp:taxon-name-part taxon-name-part-type="species" reg="lyra">lyra</tp:taxon-name-part></tp:taxon-name></italic> have been extensively discussed by <xref ref-type="bibr" rid="B6">Polhemus and Tran (2012)</xref>. Moreover, <xref ref-type="bibr" rid="B6">Polhemus and Tran (2012)</xref> discovered specimens of <italic><tp:taxon-name><tp:taxon-name-part taxon-name-part-type="genus" reg="Amemboa">A.</tp:taxon-name-part><tp:taxon-name-part taxon-name-part-type="species" reg="riparia">riparia</tp:taxon-name-part></tp:taxon-name></italic> with a small tuft of setae in the middle of the profemora. These specimens were collected from northern Thailand and northern Vietnam, exhibiting genitalic segments correspond to <italic><tp:taxon-name><tp:taxon-name-part taxon-name-part-type="genus" reg="Amemboa">A.</tp:taxon-name-part><tp:taxon-name-part taxon-name-part-type="species" reg="riparia">riparia</tp:taxon-name-part></tp:taxon-name></italic> (<xref ref-type="bibr" rid="B6">Polhemus and Tran 2012</xref>). Additionally, the middle setae tufts of profemur also slightly differed from those of <italic><tp:taxon-name><tp:taxon-name-part taxon-name-part-type="genus" reg="Amemboa">A.</tp:taxon-name-part><tp:taxon-name-part taxon-name-part-type="species" reg="lyra">lyra</tp:taxon-name-part></tp:taxon-name></italic> (<xref ref-type="bibr" rid="B6">Polhemus and Tran 2012</xref>).</p><p>We found several specimens with similar morphology characteristics in southern Yunnan (Figs <xref ref-type="fig" rid="F2">2H</xref>, <xref ref-type="fig" rid="F3">3G</xref>, <xref ref-type="fig" rid="F6">6G</xref>, <xref ref-type="fig" rid="F7">7G</xref>, <xref ref-type="fig" rid="F8">8G</xref>, <xref ref-type="fig" rid="F9">9G</xref>, <xref ref-type="fig" rid="F10">10G</xref>, <xref ref-type="fig" rid="F11">11G</xref>, <xref ref-type="fig" rid="F12">12H</xref>), including a couple from Jinghong City and a male from Pu’er City. These specimens also have a small tuft of setae in the middle of the male profemora. The lateral process of the pygophore (Figs <xref ref-type="fig" rid="F8">8G</xref>, <xref ref-type="fig" rid="F9">9G</xref>) and the processes on the lateral arms of the proctiger (Fig. <xref ref-type="fig" rid="F10">10g</xref>) both aligned more closely with those of <italic><tp:taxon-name><tp:taxon-name-part taxon-name-part-type="genus" reg="Amemboa">A.</tp:taxon-name-part><tp:taxon-name-part taxon-name-part-type="species" reg="riparia">riparia</tp:taxon-name-part></tp:taxon-name></italic> (see <xref ref-type="bibr" rid="B5">Polhemus and Andersen 1984</xref>: figs 77, 78; also see <xref ref-type="bibr" rid="B6">Polhemus and Tran 2012</xref>: fig. 4) rather than <italic><tp:taxon-name><tp:taxon-name-part taxon-name-part-type="genus" reg="Amemboa">A.</tp:taxon-name-part><tp:taxon-name-part taxon-name-part-type="species" reg="lyra">lyra</tp:taxon-name-part></tp:taxon-name></italic> (see <xref ref-type="bibr" rid="B5">Polhemus and Andersen 1984</xref>: figs 74, 75; also see <xref ref-type="bibr" rid="B6">Polhemus and Tran 2012</xref>: fig. 2). Given that we only found a few individuals and not a large population, we are more inclined to believe that these specimens belong to <italic><tp:taxon-name><tp:taxon-name-part taxon-name-part-type="genus" reg="Amemboa">A.</tp:taxon-name-part><tp:taxon-name-part taxon-name-part-type="species" reg="riparia">riparia</tp:taxon-name-part></tp:taxon-name></italic>, with the male profemur differences resulting from occasional mutations.</p></tp:treatment-sec><tp:treatment-sec><!--Section generated to contain objects referenced in tp:taxon-treatment.--><fig id="F2" position="float" orientation="portrait"><object-id xmlns:xlink="http://www.w3.org/1999/xlink" content-type="doi" xlink:type="simple">10.3897/zookeys.1210.125611.figure2</object-id><object-id xmlns:xlink="http://www.w3.org/1999/xlink" content-type="arpha" xlink:type="simple">277EE99D-A154-57F5-8A67-14F27D9F1DB2</object-id><label>Figure 2.</label><caption><p>Photographs of bodies of <italic><tp:taxon-name><tp:taxon-name-part taxon-name-part-type="genus" reg="Amemboa">Amemboa</tp:taxon-name-part></tp:taxon-name></italic> spp., apterous males in dorsal view <bold>A, B</bold><italic><tp:taxon-name><tp:taxon-name-part taxon-name-part-type="genus" reg="Amemboa">A.</tp:taxon-name-part><tp:taxon-name-part taxon-name-part-type="species" reg="hainanica">hainanica</tp:taxon-name-part></tp:taxon-name></italic> sp. nov <bold>C</bold><italic><tp:taxon-name><tp:taxon-name-part taxon-name-part-type="genus" reg="Amemboa">A.</tp:taxon-name-part><tp:taxon-name-part taxon-name-part-type="species" reg="brevifasciata">brevifasciata</tp:taxon-name-part></tp:taxon-name></italic> Miyamoto, 1967 <bold>D</bold><italic><tp:taxon-name><tp:taxon-name-part taxon-name-part-type="genus" reg="Amemboa">A.</tp:taxon-name-part><tp:taxon-name-part taxon-name-part-type="species" reg="burmensis">burmensis</tp:taxon-name-part></tp:taxon-name></italic> J. Polhemus &amp; Andersen, 1984 <bold>E</bold><italic><tp:taxon-name><tp:taxon-name-part taxon-name-part-type="genus" reg="Amemboa">A.</tp:taxon-name-part><tp:taxon-name-part taxon-name-part-type="species" reg="cristata">cristata</tp:taxon-name-part></tp:taxon-name></italic> Polhemus &amp; Andersen, 1984 <bold>F</bold><italic><tp:taxon-name><tp:taxon-name-part taxon-name-part-type="genus" reg="Amemboa">A.</tp:taxon-name-part><tp:taxon-name-part taxon-name-part-type="species" reg="esakii">esakii</tp:taxon-name-part></tp:taxon-name></italic> J. Polhemus &amp; Andersen, 1984 <bold>G</bold><italic><tp:taxon-name><tp:taxon-name-part taxon-name-part-type="genus" reg="Amemboa">A.</tp:taxon-name-part><tp:taxon-name-part taxon-name-part-type="species" reg="fumi">fumi</tp:taxon-name-part></tp:taxon-name></italic> Esaki, 1925 <bold>H, I</bold><italic><tp:taxon-name><tp:taxon-name-part taxon-name-part-type="genus" reg="Amemboa">A.</tp:taxon-name-part><tp:taxon-name-part taxon-name-part-type="species" reg="riparia">riparia</tp:taxon-name-part></tp:taxon-name></italic> J. Polhemus &amp; Andersen, 1984 <bold>J</bold><italic><tp:taxon-name><tp:taxon-name-part taxon-name-part-type="genus" reg="Amemboa">A.</tp:taxon-name-part><tp:taxon-name-part taxon-name-part-type="species" reg="speciosa">speciosa</tp:taxon-name-part></tp:taxon-name></italic> J. Polhemus &amp; Andersen, 1984. Scale bar: 1 <abbrev xmlns:xlink="http://www.w3.org/1999/xlink" xlink:title="millimeters" id="ABBRID0EEOAE" xlink:type="simple">mm</abbrev>.</p></caption><graphic xmlns:xlink="http://www.w3.org/1999/xlink" xlink:href="zookeys-1210-001_article-125611__-g002.jpg" position="float" orientation="portrait" xlink:type="simple" id="oo_1114357.jpg"><uri content-type="original_file" xlink:type="simple">https://binary.pensoft.net/fig/1114357</uri></graphic></fig><fig id="F3" position="float" orientation="portrait"><object-id xmlns:xlink="http://www.w3.org/1999/xlink" content-type="doi" xlink:type="simple">10.3897/zookeys.1210.125611.figure3</object-id><object-id xmlns:xlink="http://www.w3.org/1999/xlink" content-type="arpha" xlink:type="simple">C776AD58-46D2-5057-A66E-5D0E5FFD5BD6</object-id><label>Figure 3.</label><caption><p>Photographs of bodies of <italic><tp:taxon-name><tp:taxon-name-part taxon-name-part-type="genus" reg="Amemboa">Amemboa</tp:taxon-name-part></tp:taxon-name></italic> spp., apterous males in ventral view <bold>A</bold><italic><tp:taxon-name><tp:taxon-name-part taxon-name-part-type="genus" reg="Amemboa">A.</tp:taxon-name-part><tp:taxon-name-part taxon-name-part-type="species" reg="hainanica">hainanica</tp:taxon-name-part></tp:taxon-name></italic> sp. nov. <bold>B</bold><italic><tp:taxon-name><tp:taxon-name-part taxon-name-part-type="genus" reg="Amemboa">A.</tp:taxon-name-part><tp:taxon-name-part taxon-name-part-type="species" reg="brevifasciata">brevifasciata</tp:taxon-name-part></tp:taxon-name></italic> Miyamoto, 1967 <bold>C</bold><italic><tp:taxon-name><tp:taxon-name-part taxon-name-part-type="genus" reg="Amemboa">A.</tp:taxon-name-part><tp:taxon-name-part taxon-name-part-type="species" reg="burmensis">burmensis</tp:taxon-name-part></tp:taxon-name></italic> J. Polhemus &amp; Andersen, 1984 <bold>D</bold><italic><tp:taxon-name><tp:taxon-name-part taxon-name-part-type="genus" reg="Amemboa">A.</tp:taxon-name-part><tp:taxon-name-part taxon-name-part-type="species" reg="cristata">cristata</tp:taxon-name-part></tp:taxon-name></italic> Polhemus &amp; Andersen, 1984 <bold>E</bold><italic><tp:taxon-name><tp:taxon-name-part taxon-name-part-type="genus" reg="Amemboa">A.</tp:taxon-name-part><tp:taxon-name-part taxon-name-part-type="species" reg="esakii">esakii</tp:taxon-name-part></tp:taxon-name></italic> J. Polhemus &amp; Andersen, 1984 <bold>F</bold><italic><tp:taxon-name><tp:taxon-name-part taxon-name-part-type="genus" reg="Amemboa">A.</tp:taxon-name-part><tp:taxon-name-part taxon-name-part-type="species" reg="fumi">fumi</tp:taxon-name-part></tp:taxon-name></italic> Esaki, 1925 <bold>G, H</bold><italic><tp:taxon-name><tp:taxon-name-part taxon-name-part-type="genus" reg="Amemboa">A.</tp:taxon-name-part><tp:taxon-name-part taxon-name-part-type="species" reg="riparia">riparia</tp:taxon-name-part></tp:taxon-name></italic> J. Polhemus &amp; Andersen, 1984 <bold>I</bold><italic><tp:taxon-name><tp:taxon-name-part taxon-name-part-type="genus" reg="Amemboa">A.</tp:taxon-name-part><tp:taxon-name-part taxon-name-part-type="species" reg="speciosa">speciosa</tp:taxon-name-part></tp:taxon-name></italic> J. Polhemus &amp; Andersen, 1984. Scale bar: 1 <abbrev xmlns:xlink="http://www.w3.org/1999/xlink" xlink:title="millimeters" id="ABBRID0EESAE" xlink:type="simple">mm</abbrev>.</p></caption><graphic xmlns:xlink="http://www.w3.org/1999/xlink" xlink:href="zookeys-1210-001_article-125611__-g003.jpg" position="float" orientation="portrait" xlink:type="simple" id="oo_1114358.jpg"><uri content-type="original_file" xlink:type="simple">https://binary.pensoft.net/fig/1114358</uri></graphic></fig><fig id="F6" position="float" orientation="portrait"><object-id xmlns:xlink="http://www.w3.org/1999/xlink" content-type="doi" xlink:type="simple">10.3897/zookeys.1210.125611.figure6</object-id><object-id xmlns:xlink="http://www.w3.org/1999/xlink" content-type="arpha" xlink:type="simple">DD9DE4B9-552C-59A7-849A-DDF78EF94B0D</object-id><label>Figure 6.</label><caption><p>Left forelegs of <italic><tp:taxon-name><tp:taxon-name-part taxon-name-part-type="genus" reg="Amemboa">Amemboa</tp:taxon-name-part></tp:taxon-name></italic> spp. in dorsal view (males) <bold>A</bold><italic><tp:taxon-name><tp:taxon-name-part taxon-name-part-type="genus" reg="Amemboa">A.</tp:taxon-name-part><tp:taxon-name-part taxon-name-part-type="species" reg="hainanica">hainanica</tp:taxon-name-part></tp:taxon-name></italic> sp. nov. <bold>B</bold><italic><tp:taxon-name><tp:taxon-name-part taxon-name-part-type="genus" reg="Amemboa">A.</tp:taxon-name-part><tp:taxon-name-part taxon-name-part-type="species" reg="brevifasciata">brevifasciata</tp:taxon-name-part></tp:taxon-name></italic> Miyamoto, 1967 <bold>C, D</bold><italic><tp:taxon-name><tp:taxon-name-part taxon-name-part-type="genus" reg="Amemboa">A.</tp:taxon-name-part><tp:taxon-name-part taxon-name-part-type="species" reg="burmensis">burmensis</tp:taxon-name-part></tp:taxon-name></italic> J. Polhemus &amp; Andersen, 1984 <bold>E</bold><italic><tp:taxon-name><tp:taxon-name-part taxon-name-part-type="genus" reg="Amemboa">A.</tp:taxon-name-part><tp:taxon-name-part taxon-name-part-type="species" reg="cristata">cristata</tp:taxon-name-part></tp:taxon-name></italic> Polhemus &amp; Andersen, 1984 <bold>F</bold><italic><tp:taxon-name><tp:taxon-name-part taxon-name-part-type="genus" reg="Amemboa">A.</tp:taxon-name-part><tp:taxon-name-part taxon-name-part-type="species" reg="esakii">esakii</tp:taxon-name-part></tp:taxon-name></italic> J. Polhemus &amp; Andersen, 1984 <bold>G</bold><italic><tp:taxon-name><tp:taxon-name-part taxon-name-part-type="genus" reg="Amemboa">A.</tp:taxon-name-part><tp:taxon-name-part taxon-name-part-type="species" reg="fumi">fumi</tp:taxon-name-part></tp:taxon-name></italic> Esaki, 1925 <bold>H, I</bold><italic><tp:taxon-name><tp:taxon-name-part taxon-name-part-type="genus" reg="Amemboa">A.</tp:taxon-name-part><tp:taxon-name-part taxon-name-part-type="species" reg="riparia">riparia</tp:taxon-name-part></tp:taxon-name></italic> J. Polhemus &amp; Andersen, 1984 <bold>J</bold><italic><tp:taxon-name><tp:taxon-name-part taxon-name-part-type="genus" reg="Amemboa">A.</tp:taxon-name-part><tp:taxon-name-part taxon-name-part-type="species" reg="speciosa">speciosa</tp:taxon-name-part></tp:taxon-name></italic> J. Polhemus &amp; Andersen, 1984. Scale bar: 0.2 <abbrev xmlns:xlink="http://www.w3.org/1999/xlink" xlink:title="millimeters" id="ABBRID0EXGAG" xlink:type="simple">mm</abbrev>.</p></caption><graphic xmlns:xlink="http://www.w3.org/1999/xlink" xlink:href="zookeys-1210-001_article-125611__-g006.jpg" position="float" orientation="portrait" xlink:type="simple" id="oo_1114361.jpg"><uri content-type="original_file" xlink:type="simple">https://binary.pensoft.net/fig/1114361</uri></graphic></fig><fig id="F7" position="float" orientation="portrait"><object-id xmlns:xlink="http://www.w3.org/1999/xlink" content-type="doi" xlink:type="simple">10.3897/zookeys.1210.125611.figure7</object-id><object-id xmlns:xlink="http://www.w3.org/1999/xlink" content-type="arpha" xlink:type="simple">4E9CFAFC-6CD5-518F-A50B-B2F2FD7B326A</object-id><label>Figure 7.</label><caption><p>Abdominal segment VIII of <italic><tp:taxon-name><tp:taxon-name-part taxon-name-part-type="genus" reg="Amemboa">Amemboa</tp:taxon-name-part></tp:taxon-name></italic> spp. in dorsal view (males) <bold>A</bold><italic><tp:taxon-name><tp:taxon-name-part taxon-name-part-type="genus" reg="Amemboa">A.</tp:taxon-name-part><tp:taxon-name-part taxon-name-part-type="species" reg="hainanica">hainanica</tp:taxon-name-part></tp:taxon-name></italic> sp. nov. <bold>B</bold><italic><tp:taxon-name><tp:taxon-name-part taxon-name-part-type="genus" reg="Amemboa">A.</tp:taxon-name-part><tp:taxon-name-part taxon-name-part-type="species" reg="brevifasciata">brevifasciata</tp:taxon-name-part></tp:taxon-name></italic> Miyamoto, 1967 <bold>C</bold><italic><tp:taxon-name><tp:taxon-name-part taxon-name-part-type="genus" reg="Amemboa">A.</tp:taxon-name-part><tp:taxon-name-part taxon-name-part-type="species" reg="burmensis">burmensis</tp:taxon-name-part></tp:taxon-name></italic> J. Polhemus &amp; Andersen, 1984 <bold>D</bold><italic><tp:taxon-name><tp:taxon-name-part taxon-name-part-type="genus" reg="Amemboa">A.</tp:taxon-name-part><tp:taxon-name-part taxon-name-part-type="species" reg="cristata">cristata</tp:taxon-name-part></tp:taxon-name></italic> Polhemus &amp; Andersen, 1984 <bold>E</bold><italic><tp:taxon-name><tp:taxon-name-part taxon-name-part-type="genus" reg="Amemboa">A.</tp:taxon-name-part><tp:taxon-name-part taxon-name-part-type="species" reg="esakii">esakii</tp:taxon-name-part></tp:taxon-name></italic> J Polhemus &amp; Andersen, 1984 <bold>F</bold><italic><tp:taxon-name><tp:taxon-name-part taxon-name-part-type="genus" reg="Amemboa">A.</tp:taxon-name-part><tp:taxon-name-part taxon-name-part-type="species" reg="fumi">fumi</tp:taxon-name-part></tp:taxon-name></italic> Esaki, 1925 <bold>G, H</bold><italic><tp:taxon-name><tp:taxon-name-part taxon-name-part-type="genus" reg="Amemboa">A.</tp:taxon-name-part><tp:taxon-name-part taxon-name-part-type="species" reg="riparia">riparia</tp:taxon-name-part></tp:taxon-name></italic> J. Polhemus &amp; Andersen, 1984 <bold>I</bold><italic><tp:taxon-name><tp:taxon-name-part taxon-name-part-type="genus" reg="Amemboa">A.</tp:taxon-name-part><tp:taxon-name-part taxon-name-part-type="species" reg="speciosa">speciosa</tp:taxon-name-part></tp:taxon-name></italic> J. Polhemus &amp; Andersen, 1984. Scale bar: 0.2 <abbrev xmlns:xlink="http://www.w3.org/1999/xlink" xlink:title="millimeters" id="ABBRID0EWVAG" xlink:type="simple">mm</abbrev>.</p></caption><graphic xmlns:xlink="http://www.w3.org/1999/xlink" xlink:href="zookeys-1210-001_article-125611__-g007.jpg" position="float" orientation="portrait" xlink:type="simple" id="oo_1114362.jpg"><uri content-type="original_file" xlink:type="simple">https://binary.pensoft.net/fig/1114362</uri></graphic></fig><fig id="F8" position="float" orientation="portrait"><object-id xmlns:xlink="http://www.w3.org/1999/xlink" content-type="doi" xlink:type="simple">10.3897/zookeys.1210.125611.figure8</object-id><object-id xmlns:xlink="http://www.w3.org/1999/xlink" content-type="arpha" xlink:type="simple">01203918-3C74-5CE3-B854-08FEDA1A5CD3</object-id><label>Figure 8.</label><caption><p>Pygophore and proctiger of <italic><tp:taxon-name><tp:taxon-name-part taxon-name-part-type="genus" reg="Amemboa">Amemboa</tp:taxon-name-part></tp:taxon-name></italic> spp. in ventral view <bold>A</bold><italic><tp:taxon-name><tp:taxon-name-part taxon-name-part-type="genus" reg="Amemboa">A.</tp:taxon-name-part><tp:taxon-name-part taxon-name-part-type="species" reg="hainanica">hainanica</tp:taxon-name-part></tp:taxon-name></italic> sp. nov. <bold>B</bold><italic><tp:taxon-name><tp:taxon-name-part taxon-name-part-type="genus" reg="Amemboa">A.</tp:taxon-name-part><tp:taxon-name-part taxon-name-part-type="species" reg="brevifasciata">brevifasciata</tp:taxon-name-part></tp:taxon-name></italic> Miyamoto, 1967 <bold>C</bold><italic><tp:taxon-name><tp:taxon-name-part taxon-name-part-type="genus" reg="Amemboa">A.</tp:taxon-name-part><tp:taxon-name-part taxon-name-part-type="species" reg="burmensis">burmensis</tp:taxon-name-part></tp:taxon-name></italic> J. Polhemus &amp; Andersen, 1984 <bold>D</bold><italic><tp:taxon-name><tp:taxon-name-part taxon-name-part-type="genus" reg="Amemboa">A.</tp:taxon-name-part><tp:taxon-name-part taxon-name-part-type="species" reg="cristata">cristata</tp:taxon-name-part></tp:taxon-name></italic> Polhemus &amp; Andersen, 1984 <bold>E</bold><italic><tp:taxon-name><tp:taxon-name-part taxon-name-part-type="genus" reg="Amemboa">A.</tp:taxon-name-part><tp:taxon-name-part taxon-name-part-type="species" reg="esakii">esakii</tp:taxon-name-part></tp:taxon-name></italic> J. Polhemus &amp; Andersen, 1984 <bold>F</bold><italic><tp:taxon-name><tp:taxon-name-part taxon-name-part-type="genus" reg="Amemboa">A.</tp:taxon-name-part><tp:taxon-name-part taxon-name-part-type="species" reg="fumi">fumi</tp:taxon-name-part></tp:taxon-name></italic> Esaki, 1925 <bold>G, H</bold><italic><tp:taxon-name><tp:taxon-name-part taxon-name-part-type="genus" reg="Amemboa">A.</tp:taxon-name-part><tp:taxon-name-part taxon-name-part-type="species" reg="riparia">riparia</tp:taxon-name-part></tp:taxon-name></italic> J. Polhemus &amp; Andersen, 1984 <bold>I</bold><italic><tp:taxon-name><tp:taxon-name-part taxon-name-part-type="genus" reg="Amemboa">A.</tp:taxon-name-part><tp:taxon-name-part taxon-name-part-type="species" reg="speciosa">speciosa</tp:taxon-name-part></tp:taxon-name></italic> J. Polhemus &amp; Andersen, 1984. Abbreviation: la = lateral arm of proctiger. Scale bar: 0.2 <abbrev xmlns:xlink="http://www.w3.org/1999/xlink" xlink:title="millimeters" id="ABBRID0EWZAG" xlink:type="simple">mm</abbrev>.</p></caption><graphic xmlns:xlink="http://www.w3.org/1999/xlink" xlink:href="zookeys-1210-001_article-125611__-g008.jpg" position="float" orientation="portrait" xlink:type="simple" id="oo_1114363.jpg"><uri content-type="original_file" xlink:type="simple">https://binary.pensoft.net/fig/1114363</uri></graphic></fig><fig id="F9" position="float" orientation="portrait"><object-id xmlns:xlink="http://www.w3.org/1999/xlink" content-type="doi" xlink:type="simple">10.3897/zookeys.1210.125611.figure9</object-id><object-id xmlns:xlink="http://www.w3.org/1999/xlink" content-type="arpha" xlink:type="simple">72C9F5AC-125E-5659-AFB7-7482B1DB6AF1</object-id><label>Figure 9.</label><caption><p>Pygophore of <italic><tp:taxon-name><tp:taxon-name-part taxon-name-part-type="genus" reg="Amemboa">Amemboa</tp:taxon-name-part></tp:taxon-name></italic> spp. in ventral view <bold>A</bold><italic><tp:taxon-name><tp:taxon-name-part taxon-name-part-type="genus" reg="Amemboa">A.</tp:taxon-name-part><tp:taxon-name-part taxon-name-part-type="species" reg="hainanica">hainanica</tp:taxon-name-part></tp:taxon-name></italic> sp. nov. <bold>B</bold><italic><tp:taxon-name><tp:taxon-name-part taxon-name-part-type="genus" reg="Amemboa">A.</tp:taxon-name-part><tp:taxon-name-part taxon-name-part-type="species" reg="brevifasciata">brevifasciata</tp:taxon-name-part></tp:taxon-name></italic> Miyamoto, 1967 <bold>C</bold><italic><tp:taxon-name><tp:taxon-name-part taxon-name-part-type="genus" reg="Amemboa">A.</tp:taxon-name-part><tp:taxon-name-part taxon-name-part-type="species" reg="burmensis">burmensis</tp:taxon-name-part></tp:taxon-name></italic> J. Polhemus &amp; Andersen, 1984 <bold>D</bold><italic><tp:taxon-name><tp:taxon-name-part taxon-name-part-type="genus" reg="Amemboa">A.</tp:taxon-name-part><tp:taxon-name-part taxon-name-part-type="species" reg="cristata">cristata</tp:taxon-name-part></tp:taxon-name></italic> Polhemus &amp; Andersen, 1984 <bold>E</bold><italic><tp:taxon-name><tp:taxon-name-part taxon-name-part-type="genus" reg="Amemboa">A.</tp:taxon-name-part><tp:taxon-name-part taxon-name-part-type="species" reg="esakii">esakii</tp:taxon-name-part></tp:taxon-name></italic> J. Polhemus &amp; Andersen, 1984 <bold>F</bold><italic><tp:taxon-name><tp:taxon-name-part taxon-name-part-type="genus" reg="Amemboa">A.</tp:taxon-name-part><tp:taxon-name-part taxon-name-part-type="species" reg="fumi">fumi</tp:taxon-name-part></tp:taxon-name></italic> Esaki, 1925 <bold>G, H</bold><italic><tp:taxon-name><tp:taxon-name-part taxon-name-part-type="genus" reg="Amemboa">A.</tp:taxon-name-part><tp:taxon-name-part taxon-name-part-type="species" reg="riparia">riparia</tp:taxon-name-part></tp:taxon-name></italic> J. Polhemus &amp; Andersen, 1984 <bold>I</bold><italic><tp:taxon-name><tp:taxon-name-part taxon-name-part-type="genus" reg="Amemboa">A.</tp:taxon-name-part><tp:taxon-name-part taxon-name-part-type="species" reg="speciosa">speciosa</tp:taxon-name-part></tp:taxon-name></italic> J. Polhemus &amp; Andersen, 1984. Abbreviations: bp = blunt process, lp = lateral process, mp = median process. Scale bar: 0.2 <abbrev xmlns:xlink="http://www.w3.org/1999/xlink" xlink:title="millimeters" id="ABBRID0EW4AG" xlink:type="simple">mm</abbrev>.</p></caption><graphic xmlns:xlink="http://www.w3.org/1999/xlink" xlink:href="zookeys-1210-001_article-125611__-g009.jpg" position="float" orientation="portrait" xlink:type="simple" id="oo_1114364.jpg"><uri content-type="original_file" xlink:type="simple">https://binary.pensoft.net/fig/1114364</uri></graphic></fig><fig id="F10" position="float" orientation="portrait"><object-id xmlns:xlink="http://www.w3.org/1999/xlink" content-type="doi" xlink:type="simple">10.3897/zookeys.1210.125611.figure10</object-id><object-id xmlns:xlink="http://www.w3.org/1999/xlink" content-type="arpha" xlink:type="simple">C5B30A89-7175-5D64-88D7-70F0FF13C698</object-id><label>Figure 10.</label><caption><p>Pygophore and proctiger of <italic><tp:taxon-name><tp:taxon-name-part taxon-name-part-type="genus" reg="Amemboa">Amemboa</tp:taxon-name-part></tp:taxon-name></italic> spp. in lateral view <bold>A</bold><italic><tp:taxon-name><tp:taxon-name-part taxon-name-part-type="genus" reg="Amemboa">A.</tp:taxon-name-part><tp:taxon-name-part taxon-name-part-type="species" reg="hainanica">hainanica</tp:taxon-name-part></tp:taxon-name></italic> sp. nov. <bold>B</bold><italic><tp:taxon-name><tp:taxon-name-part taxon-name-part-type="genus" reg="Amemboa">A.</tp:taxon-name-part><tp:taxon-name-part taxon-name-part-type="species" reg="brevifasciata">brevifasciata</tp:taxon-name-part></tp:taxon-name></italic> Miyamoto, 1967 <bold>C</bold><italic><tp:taxon-name><tp:taxon-name-part taxon-name-part-type="genus" reg="Amemboa">A.</tp:taxon-name-part><tp:taxon-name-part taxon-name-part-type="species" reg="burmensis">burmensis</tp:taxon-name-part></tp:taxon-name></italic> J. Polhemus &amp; Andersen, 1984 <bold>D</bold><italic><tp:taxon-name><tp:taxon-name-part taxon-name-part-type="genus" reg="Amemboa">A.</tp:taxon-name-part><tp:taxon-name-part taxon-name-part-type="species" reg="cristata">cristata</tp:taxon-name-part></tp:taxon-name></italic> Polhemus &amp; Andersen, 1984 <bold>E</bold><italic><tp:taxon-name><tp:taxon-name-part taxon-name-part-type="genus" reg="Amemboa">A.</tp:taxon-name-part><tp:taxon-name-part taxon-name-part-type="species" reg="esakii">esakii</tp:taxon-name-part></tp:taxon-name></italic> J. Polhemus &amp; Andersen, 1984 <bold>F</bold><italic><tp:taxon-name><tp:taxon-name-part taxon-name-part-type="genus" reg="Amemboa">A.</tp:taxon-name-part><tp:taxon-name-part taxon-name-part-type="species" reg="fumi">fumi</tp:taxon-name-part></tp:taxon-name></italic> Esaki, 1925 <bold>G, H</bold><italic><tp:taxon-name><tp:taxon-name-part taxon-name-part-type="genus" reg="Amemboa">A.</tp:taxon-name-part><tp:taxon-name-part taxon-name-part-type="species" reg="riparia">riparia</tp:taxon-name-part></tp:taxon-name></italic> J. Polhemus &amp; Andersen, 1984 <bold>I</bold><italic><tp:taxon-name><tp:taxon-name-part taxon-name-part-type="genus" reg="Amemboa">A.</tp:taxon-name-part><tp:taxon-name-part taxon-name-part-type="species" reg="speciosa">speciosa</tp:taxon-name-part></tp:taxon-name></italic> J. Polhemus &amp; Andersen, 1984. Abbreviation: la = lateral arm of proctiger. Scale bar: 0.2 <abbrev xmlns:xlink="http://www.w3.org/1999/xlink" xlink:title="millimeters" id="ABBRID0EWBBG" xlink:type="simple">mm</abbrev>.</p></caption><graphic xmlns:xlink="http://www.w3.org/1999/xlink" xlink:href="zookeys-1210-001_article-125611__-g010.jpg" position="float" orientation="portrait" xlink:type="simple" id="oo_1114365.jpg"><uri content-type="original_file" xlink:type="simple">https://binary.pensoft.net/fig/1114365</uri></graphic></fig><fig id="F11" position="float" orientation="portrait"><object-id xmlns:xlink="http://www.w3.org/1999/xlink" content-type="doi" xlink:type="simple">10.3897/zookeys.1210.125611.figure11</object-id><object-id xmlns:xlink="http://www.w3.org/1999/xlink" content-type="arpha" xlink:type="simple">2ED892B6-FE64-5118-ACA6-BB301A11391E</object-id><label>Figure 11.</label><caption><p>Pygophore of <italic><tp:taxon-name><tp:taxon-name-part taxon-name-part-type="genus" reg="Amemboa">Amemboa</tp:taxon-name-part></tp:taxon-name></italic> spp. in lateral view <bold>A</bold><italic><tp:taxon-name><tp:taxon-name-part taxon-name-part-type="genus" reg="Amemboa">A.</tp:taxon-name-part><tp:taxon-name-part taxon-name-part-type="species" reg="hainanica">hainanica</tp:taxon-name-part></tp:taxon-name></italic> sp. nov. <bold>B</bold><italic><tp:taxon-name><tp:taxon-name-part taxon-name-part-type="genus" reg="Amemboa">A.</tp:taxon-name-part><tp:taxon-name-part taxon-name-part-type="species" reg="brevifasciata">brevifasciata</tp:taxon-name-part></tp:taxon-name></italic> Miyamoto, 1967 <bold>C</bold><italic><tp:taxon-name><tp:taxon-name-part taxon-name-part-type="genus" reg="Amemboa">A.</tp:taxon-name-part><tp:taxon-name-part taxon-name-part-type="species" reg="burmensis">burmensis</tp:taxon-name-part></tp:taxon-name></italic> J. Polhemus &amp; Andersen, 1984 <bold>D</bold><italic><tp:taxon-name><tp:taxon-name-part taxon-name-part-type="genus" reg="Amemboa">A.</tp:taxon-name-part><tp:taxon-name-part taxon-name-part-type="species" reg="cristata">cristata</tp:taxon-name-part></tp:taxon-name></italic> Polhemus &amp; Andersen, 1984 <bold>E</bold><italic><tp:taxon-name><tp:taxon-name-part taxon-name-part-type="genus" reg="Amemboa">A.</tp:taxon-name-part><tp:taxon-name-part taxon-name-part-type="species" reg="esakii">esakii</tp:taxon-name-part></tp:taxon-name></italic> J. Polhemus &amp; Andersen, 1984 <bold>F</bold><italic><tp:taxon-name><tp:taxon-name-part taxon-name-part-type="genus" reg="Amemboa">A.</tp:taxon-name-part><tp:taxon-name-part taxon-name-part-type="species" reg="fumi">fumi</tp:taxon-name-part></tp:taxon-name></italic> Esaki, 1925 <bold>G, H</bold><italic><tp:taxon-name><tp:taxon-name-part taxon-name-part-type="genus" reg="Amemboa">A.</tp:taxon-name-part><tp:taxon-name-part taxon-name-part-type="species" reg="riparia">riparia</tp:taxon-name-part></tp:taxon-name></italic> J. Polhemus &amp; Andersen, 1984 <bold>I</bold><italic><tp:taxon-name><tp:taxon-name-part taxon-name-part-type="genus" reg="Amemboa">A.</tp:taxon-name-part><tp:taxon-name-part taxon-name-part-type="species" reg="speciosa">speciosa</tp:taxon-name-part></tp:taxon-name></italic> J. Polhemus &amp; Andersen, 1984. Abbreviation: mp = median process. Scale bar: 0.2 <abbrev xmlns:xlink="http://www.w3.org/1999/xlink" xlink:title="millimeters" id="ABBRID0EYOBG" xlink:type="simple">mm</abbrev>.</p></caption><graphic xmlns:xlink="http://www.w3.org/1999/xlink" xlink:href="zookeys-1210-001_article-125611__-g011.jpg" position="float" orientation="portrait" xlink:type="simple" id="oo_1114366.jpg"><uri content-type="original_file" xlink:type="simple">https://binary.pensoft.net/fig/1114366</uri></graphic></fig><fig id="F12" position="float" orientation="portrait"><object-id xmlns:xlink="http://www.w3.org/1999/xlink" content-type="doi" xlink:type="simple">10.3897/zookeys.1210.125611.figure12</object-id><object-id xmlns:xlink="http://www.w3.org/1999/xlink" content-type="arpha" xlink:type="simple">192178E0-2235-5117-8CBC-99A791193745</object-id><label>Figure 12.</label><caption><p>Photographs of bodies of <italic><tp:taxon-name><tp:taxon-name-part taxon-name-part-type="genus" reg="Amemboa">Amemboa</tp:taxon-name-part></tp:taxon-name></italic> spp., females in dorsal view, apterous form if not stated otherwise <bold>A, B</bold><italic><tp:taxon-name><tp:taxon-name-part taxon-name-part-type="genus" reg="Amemboa">A.</tp:taxon-name-part><tp:taxon-name-part taxon-name-part-type="species" reg="hainanica">hainanica</tp:taxon-name-part></tp:taxon-name></italic> sp. nov. <bold>C</bold><italic><tp:taxon-name><tp:taxon-name-part taxon-name-part-type="genus" reg="Amemboa">A.</tp:taxon-name-part><tp:taxon-name-part taxon-name-part-type="species" reg="brevifasciata">brevifasciata</tp:taxon-name-part></tp:taxon-name></italic> Miyamoto, 1967 <bold>D</bold><italic><tp:taxon-name><tp:taxon-name-part taxon-name-part-type="genus" reg="Amemboa">A.</tp:taxon-name-part><tp:taxon-name-part taxon-name-part-type="species" reg="burmensis">burmensis</tp:taxon-name-part></tp:taxon-name></italic> J. Polhemus &amp; Andersen, 1984 <bold>E</bold><italic><tp:taxon-name><tp:taxon-name-part taxon-name-part-type="genus" reg="Amemboa">A.</tp:taxon-name-part><tp:taxon-name-part taxon-name-part-type="species" reg="cristata">cristata</tp:taxon-name-part></tp:taxon-name></italic> Polhemus &amp; Andersen, 1984 <bold>F</bold><italic><tp:taxon-name><tp:taxon-name-part taxon-name-part-type="genus" reg="Amemboa">A.</tp:taxon-name-part><tp:taxon-name-part taxon-name-part-type="species" reg="esakii">esakii</tp:taxon-name-part></tp:taxon-name></italic> J. Polhemus &amp; Andersen, 1984 <bold>G</bold><italic><tp:taxon-name><tp:taxon-name-part taxon-name-part-type="genus" reg="Amemboa">A.</tp:taxon-name-part><tp:taxon-name-part taxon-name-part-type="species" reg="fumi">fumi</tp:taxon-name-part></tp:taxon-name></italic> Esaki, 1925 <bold>H, I</bold><italic><tp:taxon-name><tp:taxon-name-part taxon-name-part-type="genus" reg="Amemboa">A.</tp:taxon-name-part><tp:taxon-name-part taxon-name-part-type="species" reg="riparia">riparia</tp:taxon-name-part></tp:taxon-name></italic> J. Polhemus &amp; Andersen, 1984, macropterous form (<bold>H</bold>) and apterous form (<bold>I</bold>) <bold>J</bold><italic><tp:taxon-name><tp:taxon-name-part taxon-name-part-type="genus" reg="Amemboa">A.</tp:taxon-name-part><tp:taxon-name-part taxon-name-part-type="species" reg="speciosa">speciosa</tp:taxon-name-part></tp:taxon-name></italic> J. Polhemus &amp; Andersen, 1984. Scale bar: 1 <abbrev xmlns:xlink="http://www.w3.org/1999/xlink" xlink:title="millimeters" id="ABBRID0E3SBG" xlink:type="simple">mm</abbrev>.</p></caption><graphic xmlns:xlink="http://www.w3.org/1999/xlink" xlink:href="zookeys-1210-001_article-125611__-g012.jpg" position="float" orientation="portrait" xlink:type="simple" id="oo_1114367.jpg"><uri content-type="original_file" xlink:type="simple">https://binary.pensoft.net/fig/1114367</uri></graphic></fig><fig id="F15" position="float" orientation="portrait"><object-id xmlns:xlink="http://www.w3.org/1999/xlink" content-type="doi" xlink:type="simple">10.3897/zookeys.1210.125611.figure15</object-id><object-id xmlns:xlink="http://www.w3.org/1999/xlink" content-type="arpha" xlink:type="simple">FC7E840F-46BD-5A98-BB5E-7C441110E7E4</object-id><label>Figure 15.</label><caption><p>Habitat of <italic><tp:taxon-name><tp:taxon-name-part taxon-name-part-type="genus" reg="Amemboa">Amemboa</tp:taxon-name-part></tp:taxon-name></italic> spp. <bold>A</bold> habitat of <italic><tp:taxon-name><tp:taxon-name-part taxon-name-part-type="genus" reg="Amemboa">A.</tp:taxon-name-part><tp:taxon-name-part taxon-name-part-type="species" reg="hainanica">hainanica</tp:taxon-name-part></tp:taxon-name></italic> sp. nov., a tranquil pool at the base of the waterfall <bold>B</bold> habitat of <italic><tp:taxon-name><tp:taxon-name-part taxon-name-part-type="genus" reg="Amemboa">A.</tp:taxon-name-part><tp:taxon-name-part taxon-name-part-type="species" reg="burmensis">burmensis</tp:taxon-name-part></tp:taxon-name></italic> J. Polhemus &amp; Andersen, 1984, a wide, rocky river <bold>C</bold> habitat of <italic><tp:taxon-name><tp:taxon-name-part taxon-name-part-type="genus" reg="Amemboa">A.</tp:taxon-name-part><tp:taxon-name-part taxon-name-part-type="species" reg="riparia">riparia</tp:taxon-name-part></tp:taxon-name></italic> J. Polhemus &amp; Andersen, 1984, a muddy pool beside the river <bold>D</bold> habitat of <italic><tp:taxon-name><tp:taxon-name-part taxon-name-part-type="genus" reg="Amemboa">A.</tp:taxon-name-part><tp:taxon-name-part taxon-name-part-type="species" reg="riparia">riparia</tp:taxon-name-part></tp:taxon-name></italic>, a small stream in the jungle.</p></caption><graphic xmlns:xlink="http://www.w3.org/1999/xlink" xlink:href="zookeys-1210-001_article-125611__-g015.jpg" position="float" orientation="portrait" xlink:type="simple" id="oo_1114370.jpg"><uri content-type="original_file" xlink:type="simple">https://binary.pensoft.net/fig/1114370</uri></graphic></fig></tp:treatment-sec><ref-list><ref id="B6"><mixed-citation xmlns:xlink="http://www.w3.org/1999/xlink" xlink:type="simple"><person-group><name name-style="western"><surname>Polhemus</surname><given-names>JT</given-names></name><name name-style="western"><surname>Tran</surname><given-names>AD</given-names></name></person-group> (<year>2012</year>) <article-title>Taxonomic notes on <italic><tp:taxon-name><tp:taxon-name-part taxon-name-part-type="genus">Amemboa</tp:taxon-name-part><tp:taxon-name-part taxon-name-part-type="species">lyra</tp:taxon-name-part></tp:taxon-name></italic> Paiva and <italic><tp:taxon-name><tp:taxon-name-part taxon-name-part-type="genus">Amemboa</tp:taxon-name-part><tp:taxon-name-part taxon-name-part-type="species">riparia</tp:taxon-name-part></tp:taxon-name></italic> Polhemus &amp; Andersen (<tp:taxon-name><tp:taxon-name-part taxon-name-part-type="order">Hemiptera</tp:taxon-name-part></tp:taxon-name>: <tp:taxon-name><tp:taxon-name-part taxon-name-part-type="suborder">Heteroptera</tp:taxon-name-part></tp:taxon-name>: <tp:taxon-name><tp:taxon-name-part taxon-name-part-type="family">Gerridae</tp:taxon-name-part></tp:taxon-name>).</article-title><source>Zootaxa</source><volume>3341</volume>(<issue>1</issue>): <fpage>54</fpage>–<lpage>58</lpage>. <ext-link xlink:href="10.11646/zootaxa.3341.1.4" ext-link-type="doi" xlink:type="simple">https://doi.org/10.11646/zootaxa.3341.1.4</ext-link></mixed-citation></ref><ref id="B2"><mixed-citation xmlns:xlink="http://www.w3.org/1999/xlink" xlink:type="simple"><person-group><name name-style="western"><surname>Cheng</surname><given-names>L</given-names></name><name name-style="western"><surname>Yang</surname><given-names>CM</given-names></name><name name-style="western"><surname>Li</surname><given-names>D</given-names></name><name name-style="western"><surname>Liu</surname><given-names>H</given-names></name></person-group> (<year>2006</year>) <article-title>Aquatic <tp:taxon-name><tp:taxon-name-part taxon-name-part-type="suborder">Heteroptera</tp:taxon-name-part></tp:taxon-name> (<tp:taxon-name><tp:taxon-name-part taxon-name-part-type="class">Insecta</tp:taxon-name-part></tp:taxon-name>: <tp:taxon-name><tp:taxon-name-part taxon-name-part-type="infraorder">Gerromorpha</tp:taxon-name-part></tp:taxon-name> and <tp:taxon-name><tp:taxon-name-part taxon-name-part-type="infraorder">Nepomorpha</tp:taxon-name-part></tp:taxon-name>) from Xishuangbanna, Yunnan, China.</article-title><source>The Raffles Bulletin of Zoology</source><volume>54</volume>(<issue>2</issue>): <fpage>203</fpage>–<lpage>214</lpage>.</mixed-citation></ref><ref id="B5"><mixed-citation xmlns:xlink="http://www.w3.org/1999/xlink" xlink:type="simple"><person-group><name name-style="western"><surname>Polhemus</surname><given-names>JT</given-names></name><name name-style="western"><surname>Andersen</surname><given-names>NM</given-names></name></person-group> (<year>1984</year>) <article-title>A revision of <italic><tp:taxon-name><tp:taxon-name-part taxon-name-part-type="genus">Amemboa</tp:taxon-name-part></tp:taxon-name></italic> Esaki with notes on the phylogeny and ecological evolution of eotrechine water striders (<tp:taxon-name><tp:taxon-name-part taxon-name-part-type="class">Insecta</tp:taxon-name-part></tp:taxon-name>, <tp:taxon-name><tp:taxon-name-part taxon-name-part-type="order">Hemiptera</tp:taxon-name-part></tp:taxon-name>, <tp:taxon-name><tp:taxon-name-part taxon-name-part-type="family">Gerridae</tp:taxon-name-part></tp:taxon-name>).</article-title><source>Steenstrupia (Copenhagen)</source><volume>10</volume>(<issue>3</issue>): <fpage>65</fpage>–<lpage>111</lpage>.</mixed-citation></ref></ref-list></tp:taxon-treatment>
